# Supplementary material for: Cathepsin D deficiency in mammary epithelium transiently stalls breast cancer by interference with mTORC1 signaling
Source: Nat Commun. 2020 Oct 12;11:5133. doi: 10.1038/s41467-020-18935-2 (PMC7552405; doi:10.1038/s41467-020-18935-2)
Supplement: Supplementary file 4 — Source Data [file 41467_2020_18935_MOESM4_ESM.xlsx]

## Sheet: Fig1
Fig. 1 b	Total lesion area [mm2] in whole mounts of mammary glands					Fig. 1 c	Age [Days] at occurence of first palpable tumor
n = 5						n = 10-12
Controls	LysM-cre;Ctsd-/-	MMTV-cre;Ctsd-/-				Controls	LysM-cre;Ctsd-/-	MMTV-cre;Ctsd-/-
2.39	4.209	0.083				76	91	95
8.016	4.041	4.065				67	68	163
4.333	2.783	0				65	89	154
5.798	6.493	0.572				69	74	115
2.435	0.535	0.215				66	74	118
						77	83	99
Fig. 1 e	Volume [mm3] of 2 largest tumors					81	53	106
n = 10						85	71	123
Controls	LysM-cre;Ctsd-/-	MMTV-cre;Ctsd-/-				79	65	126
184.088	469.802	0.153				81	76	151
154.241	1268.08	5.367				89	87
5.289	442.905	3.115				88
94.275	182.589	1.025
281.191	37.754	0.393				Fig. 1 f	Age [Days] at occurence of tumor of 1 cm3
168.945	178.487	0.823				n = 10-12
89.976	251.802	0.824				Controls	LysM-cre;Ctsd-/-	MMTV-cre;Ctsd-/-
38.112	192.046	229.532				143	147	154
230.993	218.666	0.629				151	91	193
344.269	1518.52	2.536				104	127	189
						146	123	178
						97	116	156
						108	116	155
						127	120	155
						137	129	155
						138	114	182
						155	132	204
						138	136
						151

## Sheet: Fig2
Fig. 2 a	Quantification of Tomato+ (non-recombined) and Tomato+GFP+ & GFP+ (recombined) cells [%] among rtTA-tTS;tetO-cre;Ctsdfl/fl;mTmG PyMT cells													Fig. 2 b	Analysis of CTSD expression by Western blot in rtTA-tTS;tetO-cre;Ctsdfl/fl;mTmG PyMT cells
n = 3
Exp 1				Exp 2				Exp 3
Name	Statistic	#Cells		Name	Statistic	#Cells		Name	Statistic	#Cells
mTmG311_Cre_low_0h dox.fcs		79387		mTmG311low_P_0h A.fcs		50000		mTmG311low_P_0h B.fcs		50000
Q1: GFP-A- , PE-A+	82.8	31798		mTmG311low_P_0h A.fcs/alive/singlets/Q1: GFP-A- , PE-A+	83	19016		mTmG311low_P_0h B.fcs/alive/singlets/Q1: GFP-A- , PE-A+	82.7	18457
Q2: GFP-A+ , PE-A+	2.52	969		mTmG311low_P_0h A.fcs/alive/singlets/Q2: GFP-A+ , PE-A+	10.1	2326		mTmG311low_P_0h B.fcs/alive/singlets/Q2: GFP-A+ , PE-A+	10.3	2305
Q3: GFP-A+ , PE-A-	14.2	5450		mTmG311low_P_0h A.fcs/alive/singlets/Q3: GFP-A+ , PE-A-	6.76	1550		mTmG311low_P_0h B.fcs/alive/singlets/Q3: GFP-A+ , PE-A-	6.84	1526
Q4: GFP-A- , PE-A-	0.531	204		mTmG311low_P_0h A.fcs/alive/singlets/Q4: GFP-A- , PE-A-	0.12	28		mTmG311low_P_0h B.fcs/alive/singlets/Q4: GFP-A- , PE-A-	0.13	29
mTmG311_Cre_low_24h dox.fcs		73235		mTmG311low_P_24h A.fcs		50000		mTmG311low_P_24h B.fcs		50000
Q1: GFP-A- , PE-A+	19.9	9126		mTmG311low_P_24h A.fcs/alive/singlets/Q1: GFP-A- , PE-A+	13.3	4481		mTmG311low_P_24h B.fcs/alive/singlets/Q1: GFP-A- , PE-A+	13.4	4276
Q2: GFP-A+ , PE-A+	64.5	29492		mTmG311low_P_24h A.fcs/alive/singlets/Q2: GFP-A+ , PE-A+	80.2	26993		mTmG311low_P_24h B.fcs/alive/singlets/Q2: GFP-A+ , PE-A+	80	25623
Q3: GFP-A+ , PE-A-	15.4	7067		mTmG311low_P_24h A.fcs/alive/singlets/Q3: GFP-A+ , PE-A-	6.46	2175		mTmG311low_P_24h B.fcs/alive/singlets/Q3: GFP-A+ , PE-A-	6.61	2117
Q4: GFP-A- , PE-A-	0.142	65		mTmG311low_P_24h A.fcs/alive/singlets/Q4: GFP-A- , PE-A-	0.039	13		mTmG311low_P_24h B.fcs/alive/singlets/Q4: GFP-A- , PE-A-	0.041	13
mTmG311_Cre_low_48h dox.fcs		82643		mTmG311low_P_48h A.fcs		50000		mTmG311low_P_48h B.fcs		50000
Q1: GFP-A- , PE-A+	13.1	6192		mTmG311low_P_48h A.fcs/alive/singlets/Q1: GFP-A- , PE-A+	6.48	2132		mTmG311low_P_48h B.fcs/alive/singlets/Q1: GFP-A- , PE-A+	6.35	1958
Q2: GFP-A+ , PE-A+	58.5	27742		mTmG311low_P_48h A.fcs/alive/singlets/Q2: GFP-A+ , PE-A+	74.5	24501		mTmG311low_P_48h B.fcs/alive/singlets/Q2: GFP-A+ , PE-A+	75.7	23352
Q3: GFP-A+ , PE-A-	28.4	13476		mTmG311low_P_48h A.fcs/alive/singlets/Q3: GFP-A+ , PE-A-	18.9	6228		mTmG311low_P_48h B.fcs/alive/singlets/Q3: GFP-A+ , PE-A-	17.9	5519
Q4: GFP-A- , PE-A-	0.078	37		mTmG311low_P_48h A.fcs/alive/singlets/Q4: GFP-A- , PE-A-	0.055	18		mTmG311low_P_48h B.fcs/alive/singlets/Q4: GFP-A- , PE-A-	0.068	21
mTmG311_Cre_low_72h dox.fcs		80494		mTmG311low_P_72h A.fcs		50000		mTmG311low_P_72h B.fcs		50000
Q1: GFP-A- , PE-A+	10.4	4946		mTmG311low_P_72h A.fcs/alive/singlets/Q1: GFP-A- , PE-A+	6.41	2307		mTmG311low_P_72h B.fcs/alive/singlets/Q1: GFP-A- , PE-A+	6.41	2253
Q2: GFP-A+ , PE-A+	18.8	8934		mTmG311low_P_72h A.fcs/alive/singlets/Q2: GFP-A+ , PE-A+	19.6	7065		mTmG311low_P_72h B.fcs/alive/singlets/Q2: GFP-A+ , PE-A+	21.9	7687
Q3: GFP-A+ , PE-A-	70.7	33633		mTmG311low_P_72h A.fcs/alive/singlets/Q3: GFP-A+ , PE-A-	73.9	26604		mTmG311low_P_72h B.fcs/alive/singlets/Q3: GFP-A+ , PE-A-	71.6	25169
Q4: GFP-A- , PE-A-	0.097	46		mTmG311low_P_72h A.fcs/alive/singlets/Q4: GFP-A- , PE-A-	0.042	15		mTmG311low_P_72h B.fcs/alive/singlets/Q4: GFP-A- , PE-A-	0.077	27
mTmG311_Cre_low_96h dox.fcs		73906		mTmG311low_P_96h A.fcs		50000		mTmG311low_P_96h B.fcs		50000
Q1: GFP-A- , PE-A+	10.9	5105		mTmG311low_P_96h A.fcs/alive/singlets/Q1: GFP-A- , PE-A+	7.66	2160		mTmG311low_P_96h B.fcs/alive/singlets/Q1: GFP-A- , PE-A+	7.05	1935
Q2: GFP-A+ , PE-A+	5.28	2468		mTmG311low_P_96h A.fcs/alive/singlets/Q2: GFP-A+ , PE-A+	4.95	1396		mTmG311low_P_96h B.fcs/alive/singlets/Q2: GFP-A+ , PE-A+	4.8	1318
Q3: GFP-A+ , PE-A-	83.6	39135		mTmG311low_P_96h A.fcs/alive/singlets/Q3: GFP-A+ , PE-A-	87.3	24610		mTmG311low_P_96h B.fcs/alive/singlets/Q3: GFP-A+ , PE-A-	88	24156
Q4: GFP-A- , PE-A-	0.165	77		mTmG311low_P_96h A.fcs/alive/singlets/Q4: GFP-A- , PE-A-	0.14	40		mTmG311low_P_96h B.fcs/alive/singlets/Q4: GFP-A- , PE-A-	0.16	45
Fig. 2 c	Quantification of Tomato+ (non-recombined) and Tomato+GFP+ & GFP+ (recombined) cells [%] among rtTA-tTS;tetO-cre;Ctsdfl/fl;mTmG PyMT cells (10% FCS)
n = 3-4
Exp 1			Exp 2			Exp 3			Exp 4
Name	Statistic	#Cells	Name	Statistic	#Cells	Name	Statistic	#Cells	Name	Statistic	#Cells
low_10%_d0		109252	0		100175				10%-0		30813
Q1: Comp-GFP-A- , Comp-PE-A+	82.8	43020	Q1: GFP-A- , PE-A+	89.7	46691				Q1: GFP-A- , PE-A+	92.1	10561
Q2: Comp-GFP-A+ , Comp-PE-A+	1.63	846	Q2: GFP-A+ , PE-A+	2.88	1499				Q2: GFP-A+ , PE-A+	1.44	165
Q3: Comp-GFP-A+ , Comp-PE-A-	15.2	7887	Q3: GFP-A+ , PE-A-	7.36	3833				Q3: GFP-A+ , PE-A-	6.33	726
Q4: Comp-GFP-A- , Comp-PE-A-	0.372	193	Q4: GFP-A- , PE-A-	0.102	53				Q4: GFP-A- , PE-A-	0.166	19
low_10%_d1		97279	1		19347				10%-1		37477
Q1: Comp-GFP-A- , Comp-PE-A+	36.1	19852	Q1: GFP-A- , PE-A+	35.2	3569				Q1: GFP-A- , PE-A+	47	7781
Q2: Comp-GFP-A+ , Comp-PE-A+	48.2	26522	Q2: GFP-A+ , PE-A+	58	5872				Q2: GFP-A+ , PE-A+	46.8	7747
Q3: Comp-GFP-A+ , Comp-PE-A-	15.5	8539	Q3: GFP-A+ , PE-A-	6.74	683				Q3: GFP-A+ , PE-A-	6.17	1022
Q4: Comp-GFP-A- , Comp-PE-A-	0.14	77	Q4: GFP-A- , PE-A-	0.049	5				Q4: GFP-A- , PE-A-	0.036	6
low_10%_d7		111540	7-Z-DMSO		26532	7-M-DMSO		26404	10%-7-DMSO		26215
Q1: Comp-GFP-A- , Comp-PE-A+	44.3	22543	Q1: GFP-A- , PE-A+	42.7	4351	Q1: GFP-A- , PE-A+	40.7	4157	Q1: GFP-A- , PE-A+	53.6	7033
Q2: Comp-GFP-A+ , Comp-PE-A+	1.69	859	Q2: GFP-A+ , PE-A+	2.47	252	Q2: GFP-A+ , PE-A+	3.05	312	Q2: GFP-A+ , PE-A+	1.37	180
Q3: Comp-GFP-A+ , Comp-PE-A-	53.1	27044	Q3: GFP-A+ , PE-A-	54.7	5574	Q3: GFP-A+ , PE-A-	56.2	5743	Q3: GFP-A+ , PE-A-	44.9	5884
Q4: Comp-GFP-A- , Comp-PE-A-	0.937	477	Q4: GFP-A- , PE-A-	0.088	9	Q4: GFP-A- , PE-A-	0.049	5	Q4: GFP-A- , PE-A-	0.16	21
low_10%_d11		74468	11-Z-DMSO		22626	11-M-DMSO		21645	10%-11-DMSO		23231
Q1: Comp-GFP-A- , Comp-PE-A+	54	27499	Q1: GFP-A- , PE-A+	47.3	4850	Q1: GFP-A- , PE-A+	47.6	4937	Q1: GFP-A- , PE-A+	58.3	5522
Q2: Comp-GFP-A+ , Comp-PE-A+	1.83	933	Q2: GFP-A+ , PE-A+	2.84	291	Q2: GFP-A+ , PE-A+	3.4	352	Q2: GFP-A+ , PE-A+	2.82	267
Q3: Comp-GFP-A+ , Comp-PE-A-	43.4	22107	Q3: GFP-A+ , PE-A-	49.7	5098	Q3: GFP-A+ , PE-A-	49	5076	Q3: GFP-A+ , PE-A-	38.8	3677
Q4: Comp-GFP-A- , Comp-PE-A-	0.699	356	Q4: GFP-A- , PE-A-	0.107	11	Q4: GFP-A- , PE-A-	0.029	3	Q4: GFP-A- , PE-A-	0.074	7
low_10%_d18		113285	18-Z-DMSO		21807	18-M-DMSO		23401	10%-18-DMSO		24506
Q1: Comp-GFP-A- , Comp-PE-A+	67.8	34540	Q1: GFP-A- , PE-A+	62.4	6364	Q1: GFP-A- , PE-A+	62	6310	Q1: GFP-A- , PE-A+	68.9	6471
Q2: Comp-GFP-A+ , Comp-PE-A+	2.27	1156	Q2: GFP-A+ , PE-A+	1.77	180	Q2: GFP-A+ , PE-A+	2.08	212	Q2: GFP-A+ , PE-A+	2.94	276
Q3: Comp-GFP-A+ , Comp-PE-A-	28.7	14652	Q3: GFP-A+ , PE-A-	35.8	3649	Q3: GFP-A+ , PE-A-	35.8	3642	Q3: GFP-A+ , PE-A-	28	2631
Q4: Comp-GFP-A- , Comp-PE-A-	1.24	631	Q4: GFP-A- , PE-A-	0.029	3	Q4: GFP-A- , PE-A-	0.069	7	Q4: GFP-A- , PE-A-	0.117	11
low_10%_d21		86224	21-Z-DMSO		25807	21-M-DMSO		23714	10%-21-DMSO		18554
Q1: Comp-GFP-A- , Comp-PE-A+	71.6	36277	Q1: GFP-A- , PE-A+	65.8	7244	Q1: GFP-A- , PE-A+	65.7	7182	Q1: GFP-A- , PE-A+	73.7	7066
Q2: Comp-GFP-A+ , Comp-PE-A+	2.58	1307	Q2: GFP-A+ , PE-A+	1.98	218	Q2: GFP-A+ , PE-A+	1.63	178	Q2: GFP-A+ , PE-A+	2.13	204
Q3: Comp-GFP-A+ , Comp-PE-A-	25.4	12858	Q3: GFP-A+ , PE-A-	32.1	3528	Q3: GFP-A+ , PE-A-	32.3	3530	Q3: GFP-A+ , PE-A-	24	2301
Q4: Comp-GFP-A- , Comp-PE-A-	0.415	210	Q4: GFP-A- , PE-A-	0.154	17	Q4: GFP-A- , PE-A-	0.357	39	Q4: GFP-A- , PE-A-	0.177	17
low_10%_d25		94686	25-Z-DMSO		20802	25-M-DMSO		23486	10%-25-DMSO		16844
Q1: Comp-GFP-A- , Comp-PE-A+	79.4	40110	Q1: GFP-A- , PE-A+	69.6	7397	Q1: GFP-A- , PE-A+	70.3	7470	Q1: GFP-A- , PE-A+	76.8	7284
Q2: Comp-GFP-A+ , Comp-PE-A+	1.96	988	Q2: GFP-A+ , PE-A+	2.03	216	Q2: GFP-A+ , PE-A+	2.29	243	Q2: GFP-A+ , PE-A+	2.84	269
Q3: Comp-GFP-A+ , Comp-PE-A-	17.9	9049	Q3: GFP-A+ , PE-A-	28.2	3003	Q3: GFP-A+ , PE-A-	27.4	2908	Q3: GFP-A+ , PE-A-	20.3	1927
Q4: Comp-GFP-A- , Comp-PE-A-	0.715	361	Q4: GFP-A- , PE-A-	0.141	15	Q4: GFP-A- , PE-A-	0.075	8	Q4: GFP-A- , PE-A-	0.084	8
Fig. 2 d	Quantification of Tomato+ (non-recombined) and Tomato+GFP+ & GFP+ (recombined) cells [%] among rtTA-tTS;tetO-cre;Ctsdfl/fl;mTmG PyMT cells (1% FCS)
n = 3-4
Exp 1			Exp 2			Exp 3			Exp 4
Name	Statistic	#Cells	Name	Statistic	#Cells	Name	Statistic	#Cells	Name	Statistic	#Cells
low_1%_d0		89909	1%-0		22826	d0		20393	mTmG311low_1_d0.fcs		50000
Q1: Comp-GFP-A- , Comp-PE-A+	83	46789	Q1: GFP-A- , PE-A+	91.9	11347	Q1: GFP-A- , PE-A+	85.4	7859	mTmG311low_1_d0.fcs/alive/singlets/Q1: GFP-A- , PE-A+	87.3	22476
Q2: Comp-GFP-A+ , Comp-PE-A+	2.58	1453	Q2: GFP-A+ , PE-A+	1.93	238	Q2: GFP-A+ , PE-A+	2.62	241	mTmG311low_1_d0.fcs/alive/singlets/Q2: GFP-A+ , PE-A+	5.4	1389
Q3: Comp-GFP-A+ , Comp-PE-A-	14.3	8054	Q3: GFP-A+ , PE-A-	6.14	758	Q3: GFP-A+ , PE-A-	11	1010	mTmG311low_1_d0.fcs/alive/singlets/Q3: GFP-A+ , PE-A-	7.19	1849
Q4: Comp-GFP-A- , Comp-PE-A-	0.083	47	Q4: GFP-A- , PE-A-	0.057	7	Q4: GFP-A- , PE-A-	0.957	88	mTmG311low_1_d0.fcs/alive/singlets/Q4: GFP-A- , PE-A-	0.066	17
low_1%_d1		101722	1%-1		22075	d1		15021	mTmG311low_1_d1.fcs		50000
Q1: Comp-GFP-A- , Comp-PE-A+	28.1	15139	Q1: GFP-A- , PE-A+	69.5	12203	Q1: GFP-A- , PE-A+	33.8	3264	mTmG311low_1_d1.fcs/alive/singlets/Q1: GFP-A- , PE-A+	30.3	8879
Q2: Comp-GFP-A+ , Comp-PE-A+	58.2	31343	Q2: GFP-A+ , PE-A+	24.1	4233	Q2: GFP-A+ , PE-A+	56.3	5440	mTmG311low_1_d1.fcs/alive/singlets/Q2: GFP-A+ , PE-A+	62.7	18367
Q3: Comp-GFP-A+ , Comp-PE-A-	13.6	7348	Q3: GFP-A+ , PE-A-	6.32	1110	Q3: GFP-A+ , PE-A-	9.9	957	mTmG311low_1_d1.fcs/alive/singlets/Q3: GFP-A+ , PE-A-	6.91	2025
Q4: Comp-GFP-A- , Comp-PE-A-	0.076	41	Q4: GFP-A- , PE-A-	0.028	5	Q4: GFP-A- , PE-A-	0.052	5	mTmG311low_1_d1.fcs/alive/singlets/Q4: GFP-A- , PE-A-	0.075	22
low_1%_d7		83600	1%-7		4502	d7		13743	mTmG311low_1_d7.fcs		50000
Q1: Comp-GFP-A- , Comp-PE-A+	34.9	18253	Q1: GFP-A- , PE-A+	50.1	823	Q1: GFP-A- , PE-A+	34.2	3344	mTmG311low_1_d7.fcs/alive/singlets/Q1: GFP-A- , PE-A+	31.8	11713
Q2: Comp-GFP-A+ , Comp-PE-A+	9.83	5144	Q2: GFP-A+ , PE-A+	9.38	154	Q2: GFP-A+ , PE-A+	4.13	403	mTmG311low_1_d7.fcs/alive/singlets/Q2: GFP-A+ , PE-A+	5.65	2082
Q3: Comp-GFP-A+ , Comp-PE-A-	55	28777	Q3: GFP-A+ , PE-A-	40.3	662	Q3: GFP-A+ , PE-A-	61.5	6003	mTmG311low_1_d7.fcs/alive/singlets/Q3: GFP-A+ , PE-A-	62.4	22995
Q4: Comp-GFP-A- , Comp-PE-A-	0.285	149	Q4: GFP-A- , PE-A-	0.183	3	Q4: GFP-A- , PE-A-	0.154	15	mTmG311low_1_d7.fcs/alive/singlets/Q4: GFP-A- , PE-A-	0.14	51
low_1%_d14		77188	1%-14		15724	d14		15043	mTmG311low_1_d14.fcs		50000
Q1: Comp-GFP-A- , Comp-PE-A+	46.4	23833	Q1: GFP-A- , PE-A+	55.5	5503	Q1: GFP-A- , PE-A+	50.6	4982	mTmG311low_1_d14.fcs/alive/singlets/Q1: GFP-A- , PE-A+	36.2	14004
Q2: Comp-GFP-A+ , Comp-PE-A+	6.48	3326	Q2: GFP-A+ , PE-A+	3.42	339	Q2: GFP-A+ , PE-A+	5.19	511	mTmG311low_1_d14.fcs/alive/singlets/Q2: GFP-A+ , PE-A+	1.73	670
Q3: Comp-GFP-A+ , Comp-PE-A-	46.8	24023	Q3: GFP-A+ , PE-A-	41	4066	Q3: GFP-A+ , PE-A-	44.1	4342	mTmG311low_1_d14.fcs/alive/singlets/Q3: GFP-A+ , PE-A-	61.8	23904
Q4: Comp-GFP-A- , Comp-PE-A-	0.286	147	Q4: GFP-A- , PE-A-	0.071	7	Q4: GFP-A- , PE-A-	0.081	8	mTmG311low_1_d14.fcs/alive/singlets/Q4: GFP-A- , PE-A-	0.19	74
low_1%_split_d21		74920	1%-21		13238	d21		13358	mTmG311low_1_d21.fcs		50000
Q1: Comp-GFP-A- , Comp-PE-A+	53.2	27204	Q1: GFP-A- , PE-A+	64.1	6334	Q1: GFP-A- , PE-A+	69.3	6919	mTmG311low_1_d21.fcs/alive/singlets/Q1: GFP-A- , PE-A+	41.6	15827
Q2: Comp-GFP-A+ , Comp-PE-A+	7.64	3912	Q2: GFP-A+ , PE-A+	3.21	317	Q2: GFP-A+ , PE-A+	2.44	244	mTmG311low_1_d21.fcs/alive/singlets/Q2: GFP-A+ , PE-A+	2.4	911
Q3: Comp-GFP-A+ , Comp-PE-A-	38.8	19866	Q3: GFP-A+ , PE-A-	32.6	3219	Q3: GFP-A+ , PE-A-	28.2	2816	mTmG311low_1_d21.fcs/alive/singlets/Q3: GFP-A+ , PE-A-	55.8	21230
Q4: Comp-GFP-A- , Comp-PE-A-	0.377	193	Q4: GFP-A- , PE-A-	0.091	9	Q4: GFP-A- , PE-A-	0.1	10	mTmG311low_1_d21.fcs/alive/singlets/Q4: GFP-A- , PE-A-	0.15	58
			1%-28		11877	d28		17464	mTmG311low_1_d28.fcs		50000
			Q1: GFP-A- , PE-A+	66.6	6458	Q1: GFP-A- , PE-A+	79.5	8202	mTmG311low_1_d28.fcs/alive/singlets/Q1: GFP-A- , PE-A+	46.5	17226
			Q2: GFP-A+ , PE-A+	2.35	228	Q2: GFP-A+ , PE-A+	1.41	145	mTmG311low_1_d28.fcs/alive/singlets/Q2: GFP-A+ , PE-A+	3.9	1446
			Q3: GFP-A+ , PE-A-	31	3006	Q3: GFP-A+ , PE-A-	19	1963	mTmG311low_1_d28.fcs/alive/singlets/Q3: GFP-A+ , PE-A-	49.4	18308
			Q4: GFP-A- , PE-A-	0.113	11	Q4: GFP-A- , PE-A-	0.068	7	mTmG311low_1_d28.fcs/alive/singlets/Q4: GFP-A- , PE-A-	0.26	98
Fig. 2 e	Quantification of Tomato+GFP+ & GFP+ (recombined) cells [%] among rtTA-tTS;tetO-cre;Ctsdfl/fl;mTmG PyMT cells & fluorescent cells of tumor cell suspension
n = 6
Name	Statistic	#Cells
mTmG311_low_24hdox_day of OT.fcs		212152
Q1: GFP-A- , PE-A+	12.3	12429
Q2: GFP-A+ , PE-A+	72.9	73858
Q3: GFP-A+ , PE-A-	14.8	15030
Q4: GFP-A- , PE-A-	0.037	37
mTmG311_1263.fcs		571800
Q1: GFP-A- , PE-A+	35.9	11763
Q2: GFP-A+ , PE-A+	0.543	178
Q3: GFP-A+ , PE-A-	29.3	9612
Q4: GFP-A- , PE-A-	34.3	11239
mTmG311_1264.fcs		631099
Q1: GFP-A- , PE-A+	32.7	16952
Q2: GFP-A+ , PE-A+	0.411	213
Q3: GFP-A+ , PE-A-	28.5	14782
Q4: GFP-A- , PE-A-	38.4	19883
mTmG311_1265.fcs		546720
Q1: GFP-A- , PE-A+	27	15431
Q2: GFP-A+ , PE-A+	0.944	539
Q3: GFP-A+ , PE-A-	33.2	18967
Q4: GFP-A- , PE-A-	38.8	22188
mTmG311_1270.fcs		608920
Q1: GFP-A- , PE-A+	37.7	16626
Q2: GFP-A+ , PE-A+	0.406	179
Q3: GFP-A+ , PE-A-	18.2	8037
Q4: GFP-A- , PE-A-	43.7	19245
mTmG311_1271.fcs		547440
Q1: GFP-A- , PE-A+	28.7	6856
Q2: GFP-A+ , PE-A+	1.2	286
Q3: GFP-A+ , PE-A-	35.5	8483
Q4: GFP-A- , PE-A-	34.6	8269
mTmG311_1275.fcs		567374
Q1: GFP-A- , PE-A+	15.7	4812
Q2: GFP-A+ , PE-A+	2.95	907
Q3: GFP-A+ , PE-A-	49.6	15241
Q4: GFP-A- , PE-A-	31.8	9778

## Sheet: Fig3
Fig. 3 c	Quantification of label-retaining cells among 10% FCS and 1% FCS Ctsd+/+ and Ctsd-/- PyMT cells
n = 7
12.12.2016					14.02.2017					09.06.2017					22.09.2017					12.10.2017					27.10.2017					13.11.2017
Name		Statistic	#Cells		Name		Statistic	#Cells		Name		Statistic	#Cells		Name		Statistic	#Cells		Name		Statistic	#Cells		Name		Statistic	#Cells		Name		Statistic	#Cells
ctsd-/- 1%			10000		ctsd-/- 1%			20000		ctsd-/- 1%			20000		ctsd-/- 1%			20000		ctsd-/- 1%			20000		ctsd-/- 1%			4783		ctsd-/- 1%			20000
ctsd-/- 1% eFluor670 high		37.7	3768		ctsd-/- 1% eFluor670 high		24.3	4865		ctsd-/- 1% eFluor670 high		70.6	14122		ctsd-/- 1% eFluor670 high		18	3595		ctsd-/- 1% eFluor670 high		33.1	6610		ctsd-/- 1% eFluor670 high		64.7	3093		ctsd-/- 1% eFluor670 high		47.7	9542
ctsd-/- 1% eFluor670 neg		2.13	213		ctsd-/- 1% eFluor670 neg		8.45	1690		ctsd-/- 1% eFluor670 neg		0.57	115		ctsd-/- 1% eFluor670 neg		0.61	123		ctsd-/- 1% eFluor670 neg		0.88	176		ctsd-/- 1% eFluor670 neg		0.9	43		ctsd-/- 1% eFluor670 neg		0.065	13
ctsd-/- 1% eFluor670 low		60.2	6019		ctsd-/- 1% Fluor670 low		67.2	13445		ctsd-/- 1% Fluor670 low		28.8	5763		ctsd-/- 1% Fluor670 low		81.4	16282		ctsd-/- 1% Fluor670 low		66.1	13214		ctsd-/- 1% Fluor670 low		34.4	1647		ctsd-/- 1% Fluor670 low		52.2	10445
ctsd-/- 10%			10000		ctsd-/- 10%			20000		ctsd-/- 10%			20000		ctsd-/- 10%			20000		ctsd-/- 10%			20000		ctsd-/- 10%			10637		ctsd-/- 10%			20000
ctsd-/- 10% eFluor670 high		0.95	95		ctsd-/- 10% eFluor670 high		0.93	186		ctsd-/- 10% eFluor670 high		38.1	7616		ctsd-/- 10% eFluor670 high		9.9	1980		ctsd-/- 10% eFluor670 high		0.19	39		ctsd-/- 10% eFluor670 high		25.9	2753		ctsd-/- 10% eFluor670 high		13	2598
ctsd-/- 10% eFluor670 neg		6.66	666		ctsd-/- 10% eFluor670 neg		12	2402		ctsd-/- 10% eFluor670 neg		0.53	106		ctsd-/- 10% eFluor670 neg		0.77	153		ctsd-/- 10% eFluor670 neg		88.2	17636		ctsd-/- 10% eFluor670 neg		1.69	180		ctsd-/- 10% eFluor670 neg		0.21	42
ctsd-/- 10% eFluor670 low		92.4	9239		ctsd-/- 10% Fluor670 low		87.1	17412		ctsd-/- 10% Fluor670 low		61.4	12278		ctsd-/- 10% Fluor670 low		89.3	17867		ctsd-/- 10% Fluor670 low		11.6	2325		ctsd-/- 10% Fluor670 low		72.4	7704		ctsd-/- 10% Fluor670 low		86.8	17360
ctsd+/+ 1%			10000		ctsd+/+ 1%			20000		ctsd+/+ 1%			20000		ctsd+/+ 1%			20000		ctsd+/+ 1%			20000		ctsd+/+ 1%			2789		ctsd+/+ 1%			20000
ctsd+/+ 1% eFluor670 high		11.8	1179		ctsd+/+ 1% eFluor670 high		12	2397		ctsd+/+ 1% eFluor670 high		10.7	2135		ctsd+/+ 1% eFluor670 high		4.06	811		ctsd+/+ 1% eFluor670 high		21.8	4360		ctsd+/+ 1% eFluor670 high		41.8	1167		ctsd+/+ 1% eFluor670 high		39.1	7813
ctsd+/+ 1% eFluor670 neg		0.67	67		ctsd+/+ 1% eFluor670 neg		0.68	136		ctsd+/+ 1% eFluor670 neg		0.43	86		ctsd+/+ 1% eFluor670 neg		0.075	15		ctsd+/+ 1% eFluor670 neg		0.71	143		ctsd+/+ 1% eFluor670 neg		0.86	24		ctsd+/+ 1% eFluor670 neg		0.02	4
ctsd+/+ 1% eFluor670 low		87.5	8754		ctsd+/+ 1% Fluor670 low		87.3	17467		ctsd+/+ 1% Fluor670 low		88.9	17779		ctsd+/+ 1% Fluor670 low		95.9	19174		ctsd+/+ 1% Fluor670 low		77.5	15497		ctsd+/+ 1% Fluor670 low		57.3	1598		ctsd+/+ 1% Fluor670 low		60.9	12183
ctsd+/+ 10%			10000		ctsd+/+ 10%			20000		ctsd+/+ 10%			20000		ctsd+/+ 10%			20000		ctsd+/+ 10%			20000		ctsd+/+ 10%			14412		ctsd+/+ 10%			20000
ctsd+/+ 10% eFluor670 high		0.12	12		ctsd+/+ 10% eFluor670 high		0.38	76		ctsd+/+ 10% eFluor670 high		15.7	3131		ctsd+/+ 10% eFluor670 high		2.38	477		ctsd+/+ 10% eFluor670 high		0.31	62		ctsd+/+ 10% eFluor670 high		6.41	924		ctsd+/+ 10% eFluor670 high		11.5	2291
ctsd+/+ 10% eFluor670 neg		36.4	3636		ctsd+/+ 10% eFluor670 neg		61.4	12271		ctsd+/+ 10% eFluor670 neg		1.33	267		ctsd+/+ 10% eFluor670 neg		0.34	67		ctsd+/+ 10% eFluor670 neg		87.6	17521		ctsd+/+ 10% eFluor670 neg		1.37	197		ctsd+/+ 10% eFluor670 neg		0.46	92
ctsd+/+ 10% eFluor670 low		63.5	6352		ctsd+/+ 10% Fluor670 low		38.3	7653		ctsd+/+ 10% Fluor670 low		83	16602		ctsd+/+ 10% Fluor670 low		97.3	19456		ctsd+/+ 10% Fluor670 low		12.1	2417		ctsd+/+ 10% Fluor670 low		92.2	13291		ctsd+/+ 10% Fluor670 low		88.1	17617
Fig. 3 d	Quantification of Annexin-V-7-AAD- (living) cells [%] among Navitoclax-treated 1% FCS Ctsd+/+ and Ctsd-/- PyMT cells
n = 3	#1	#2	#3
Ctsd-/- DMSO	78.2	68.2	61.8
Ctsd-/- Navitoclax	36.1	12.8	27.2
Ctsd+/+ DMSO	90.6	88.7	90.4
Ctsd+/+ Navitoclax	72.2	37.1	81.9
Fig. 3 e	IL-6 AlphaLISA
n = 2							single values:								standard	pg/ml in 5 µl
A	A1	A2	A3	B	C		917901	393409	427947	91149	83281	10361			A	300000	946633
946633	381154	388238	85400.5	87164.5	12653		975365	368898	348529	79652	91048	14945			A1	200000	381154
D	E	F	G	H	I		4611	1587	1329	880	909	993			A2	150000	388238
4573	1470	1326.5	915	897.5	918.5		4535	1353	1324	950	886	844			B	100000	87164.5
CM 1							4284	773	1295	791					A3	50000	85400.5
ctsd+/+ 10%	ctsd-/- 10%	ctsd+/+ 1%	ctsd-/- 1%				5265	824	1347	823					C	30000	12653
4887	806	1350.33	796.333				5112	821	1409	775					D	10000	4573
CM 2							4816	815	1526	764					E	3000	1470
ctsd+/+ 10%	ctsd-/- 10%	ctsd+/+ 1%	ctsd-/- 1%				5316	810	1555	777					F	1000	1326.5
5421	812.5	1540.5	770.5				6131								G	300	915
															H	100	897.5
CM = conditioned medium (n=2)			values: mean (CM 1 triplets, CM 2 doublets)												I	30	918.5
Fig. 3 f	Relative Cdkn2a/p16 and Cdkn1a/p21 expression determined by RT-PCR in 10% FCS and 1% FCS Ctsd+/+ and Ctsd-/- PyMT cells
n = 3
Exp 1						Exp 2						Exp 3
Target	Content	Sample	Cq	Cq Mean		Target	Content	Sample	Cq	Cq Mean		Target	Content	Sample	Cq	Cq Mean
Actin	NTC			0		Actin	NTC		44.4437	44.4437		Actin	NTC		43.0793	43.0793
Actin	NTC			0		Actin	NTC		40.644	40.644		Actin	NTC		42.3497	42.3497
Actin	NTC			0		Actin	NTC			0		Actin	NTC			0
Actin	Unkn-36	ctsd+/+ 10%	17.2833	17.016		Actin	Unkn-01	ctsd+/+ 10%	20.1225	20.2425		Actin	Unkn-36	ctsd+/+ 10%	18.2987	18.2624
Actin	Unkn-36	ctsd+/+ 10%	17.2964	17.016		Actin	Unkn-01	ctsd+/+ 10%	20.3271	20.2425		Actin	Unkn-36	ctsd+/+ 10%	18.3785	18.2624
Actin	Unkn-36	ctsd+/+ 10%	16.4684	17.016		Actin	Unkn-01	ctsd+/+ 10%	20.2779	20.2425		Actin	Unkn-36	ctsd+/+ 10%	18.1099	18.2624
Actin	NRT	ctsd+/+ 10%		0		Actin	NRT	ctsd+/+ 10%		0		Actin	NRT	ctsd+/+ 10%		0
Actin	Unkn-37	ctsd+/+ 1%	18.398	18.4728		Actin	Unkn-02	ctsd-/- 10%	19.8619	19.8945		Actin	Unkn-37	ctsd-/- 10%	18.5284	18.7031
Actin	Unkn-37	ctsd+/+ 1%	18.6562	18.4728		Actin	Unkn-02	ctsd-/- 10%	19.9554	19.8945		Actin	Unkn-37	ctsd-/- 10%	18.9819	18.7031
Actin	Unkn-37	ctsd+/+ 1%	18.3641	18.4728		Actin	Unkn-02	ctsd-/- 10%	19.8662	19.8945		Actin	Unkn-37	ctsd-/- 10%	18.599	18.7031
Actin	NRT	ctsd+/+ 1%		0		Actin	NRT	ctsd-/- 10%		0		Actin	NRT	ctsd-/- 10%		0
Actin	Unkn-39	ctsd-/- 10%	19.3161	19.2032		Actin	Unkn-03	ctsd+/+ 1%	20.3281	20.4938		Actin	Unkn-38	ctsd+/+ 1%	19.6837	19.8467
Actin	Unkn-39	ctsd-/- 10%	19.2781	19.2032		Actin	Unkn-03	ctsd+/+ 1%	20.5359	20.4938		Actin	Unkn-38	ctsd+/+ 1%	20.0942	19.8467
Actin	Unkn-39	ctsd-/- 10%	19.0152	19.2032		Actin	Unkn-03	ctsd+/+ 1%	20.6176	20.4938		Actin	Unkn-38	ctsd+/+ 1%	19.762	19.8467
Actin	NRT	ctsd-/- 10%		0		Actin	NRT	ctsd+/+ 1%		0		Actin	NRT	ctsd+/+ 1%		0
Actin	Unkn-40	ctsd-/- 1%	19.6243	19.8708		Actin	Unkn-04	ctsd-/- 1%	22.1829	22.2308		Actin	Unkn-39	ctsd-/- 1%	21.0848	20.9405
Actin	Unkn-40	ctsd-/- 1%	19.9655	19.8708		Actin	Unkn-04	ctsd-/- 1%	22.4129	22.2308		Actin	Unkn-39	ctsd-/- 1%	21.0176	20.9405
Actin	Unkn-40	ctsd-/- 1%	20.0227	19.8708		Actin	Unkn-04	ctsd-/- 1%	22.0964	22.2308		Actin	Unkn-39	ctsd-/- 1%	20.7192	20.9405
Actin	NRT	ctsd-/- 1%		0		Actin	NRT	ctsd-/- 1%		0		Actin	NRT	ctsd-/- 1%		0
p16	Unkn-43	ctsd+/+ 10%		0		p16	Unkn-08	ctsd+/+ 10%		0		p16	Unkn-43	ctsd+/+ 10%		0
p16	Unkn-43	ctsd+/+ 10%		0		p16	Unkn-08	ctsd+/+ 10%		0		p16	Unkn-43	ctsd+/+ 10%		0
p16	Unkn-43	ctsd+/+ 10%		0		p16	Unkn-08	ctsd+/+ 10%		0		p16	Unkn-43	ctsd+/+ 10%		0
p16	NRT	ctsd+/+ 10%		0		p16	NRT	ctsd+/+ 10%		0		p16	NRT	ctsd+/+ 10%		0
p16	Unkn-44	ctsd+/+ 1%	40.0922	40.0922		p16	Unkn-09	ctsd-/- 10%	30.0658	30.1996		p16	Unkn-44	ctsd-/- 10%	29.5697	29.6184
p16	Unkn-44	ctsd+/+ 1%		0		p16	Unkn-09	ctsd-/- 10%	30.3345	30.1996		p16	Unkn-44	ctsd-/- 10%	29.5733	29.6184
p16	Unkn-44	ctsd+/+ 1%		0		p16	Unkn-09	ctsd-/- 10%	30.1985	30.1996		p16	Unkn-44	ctsd-/- 10%	29.7122	29.6184
p16	NRT	ctsd+/+ 1%		0		p16	NRT	ctsd-/- 10%		0		p16	NRT	ctsd-/- 10%		0
p16	Unkn-46	ctsd-/- 10%	27.8384	27.9339		p16	Unkn-10	ctsd+/+ 1%		0		p16	Unkn-45	ctsd+/+ 1%		0
p16	Unkn-46	ctsd-/- 10%	27.9474	27.9339		p16	Unkn-10	ctsd+/+ 1%		0		p16	Unkn-45	ctsd+/+ 1%		0
p16	Unkn-46	ctsd-/- 10%	28.016	27.9339		p16	Unkn-10	ctsd+/+ 1%		0		p16	Unkn-45	ctsd+/+ 1%		0
p16	NRT	ctsd-/- 10%		0		p16	NRT	ctsd+/+ 1%		0		p16	NRT	ctsd+/+ 1%		0
p16	Unkn-47	ctsd-/- 1%	28.2898	28.6025		p16	Unkn-11	ctsd-/- 1%	30.6911	30.7666		p16	Unkn-46	ctsd-/- 1%	30.0868	30.3956
p16	Unkn-47	ctsd-/- 1%	28.9165	28.6025		p16	Unkn-11	ctsd-/- 1%	30.9119	30.7666		p16	Unkn-46	ctsd-/- 1%	30.6078	30.3956
p16	Unkn-47	ctsd-/- 1%	28.6012	28.6025		p16	Unkn-11	ctsd-/- 1%	30.6969	30.7666		p16	Unkn-46	ctsd-/- 1%	30.4924	30.3956
p16	NRT	ctsd-/- 1%		0		p16	NRT	ctsd-/- 1%		0		p16	NRT	ctsd-/- 1%		0
p21	Unkn-64	ctsd+/+ 10%	28.9345	29.1646		p21	Unkn-30	ctsd-/- 10%	31.3935	31.7125		p21	Unkn-64	ctsd+/+ 10%	29.8989	29.9893
p21	Unkn-64	ctsd+/+ 10%	29.2905	29.1646		p21	Unkn-30	ctsd-/- 10%	31.8018	31.7125		p21	Unkn-64	ctsd+/+ 10%	30.0131	29.9893
p21	Unkn-64	ctsd+/+ 10%	29.2688	29.1646		p21	Unkn-30	ctsd-/- 10%	31.9422	31.7125		p21	Unkn-64	ctsd+/+ 10%	30.0557	29.9893
p21	NRT	ctsd+/+ 10%		0		p21	NRT	ctsd-/- 10%		0		p21	NRT	ctsd+/+ 10%		0
p21	Unkn-65	ctsd+/+ 1%	27.3783	27.5342		p21	Unkn-31	ctsd+/+ 1%	33.3966	33.3792		p21	Unkn-65	ctsd-/- 10%	31.1868	31.1781
p21	Unkn-65	ctsd+/+ 1%	27.8683	27.5342		p21	Unkn-31	ctsd+/+ 1%	33.5346	33.3792		p21	Unkn-65	ctsd-/- 10%	31.2407	31.1781
p21	Unkn-65	ctsd+/+ 1%	27.356	27.5342		p21	Unkn-31	ctsd+/+ 1%	33.2065	33.3792		p21	Unkn-65	ctsd-/- 10%	31.1068	31.1781
p21	NRT	ctsd+/+ 1%		0		p21	NRT	ctsd+/+ 1%		0		p21	NRT	ctsd-/- 10%		0
p21	Unkn-67	ctsd-/- 10%	32.2564	30.3633		p21	Unkn-32	ctsd-/- 1%	32.9793	32.8998		p21	Unkn-66	ctsd+/+ 1%	29.8497	29.7337
p21	Unkn-67	ctsd-/- 10%	29.5816	30.3633		p21	Unkn-32	ctsd-/- 1%	33.0001	32.8998		p21	Unkn-66	ctsd+/+ 1%	29.78	29.7337
p21	Unkn-67	ctsd-/- 10%	29.2519	30.3633		p21	Unkn-32	ctsd-/- 1%	32.7199	32.8998		p21	Unkn-66	ctsd+/+ 1%	29.5714	29.7337
p21	NRT	ctsd-/- 10%		0		p21	NRT	ctsd-/- 1%		0		p21	NRT	ctsd+/+ 1%		0
p21	Unkn-68	ctsd-/- 1%	30.2384	30.2201		p21	Unkn-29	ctsd+/+ 10%	33.9077	33.9473		p21	Unkn-67	ctsd-/- 1%	32.0089	32.1778
p21	Unkn-68	ctsd-/- 1%	30.4	30.2201		p21	Unkn-29	ctsd+/+ 10%	34.1345	33.9473		p21	Unkn-67	ctsd-/- 1%	32.3989	32.1778
p21	Unkn-68	ctsd-/- 1%	30.0219	30.2201		p21	Unkn-29	ctsd+/+ 10%	33.7998	33.9473		p21	Unkn-67	ctsd-/- 1%	32.1257	32.1778
p21	NRT	ctsd-/- 1%		0		p21	NRT	ctsd+/+ 10%		0		p21	NRT	ctsd-/- 1%		0

## Sheet: Fig4
Fig. 4 a	Flow cytometry analysis of LysoTracker Green intensity in 10% FCS, 1% FCS and Torin-treated Ctsd+/+ and Ctsd-/- PyMT cells
Lysotracker green statistics (% of total cell number)
n = 6
20170607						2017-06-22						2017-10-27
	neg	low	medium	high			neg	low	medium	high			neg	low	medium	high
ctsd+/+ 10%	1.55	23.2	53.5	22.2		ctsd+/+ 10%	0.23	0.76	72.4	26.2		ctsd+/+ 10%	0.29	5.56	71.5	22.6
ctsd-/- 10%	4.39	4.77	31.4	59.5		ctsd-/- 10%	0.99	6.82	54.6	37.3		ctsd-/- 10%	0.81	9.14	39.7	50.3
ctsd+/+ 1%	0.17	2.13	88.9	9.05		ctsd+/+ 1%	0.16	3.64	85.2	10.7		ctsd+/+ 1%	0.31	5.29	31.7	62.6
ctsd-/- 1%	4.23	2.53	18.3	75		ctsd-/- 1%	0.72	5.56	66.2	27.4		ctsd-/- 1%	1	6.09	16.8	76
Torin	0.32	3.98	16.6	79.4								Torin	1.49	4.83	6.87	86.8
unstained	98.3	1.385	0.105	0.022		unstained	99	0.98	0	0		unstained	98.8	1.16	0.03	0
2020-05-25						2020-05-26						2020-06-03
	neg	low	medium	high			neg	low	med	high			neg	low	med	high
ctsd+/+ 10%	0.46	17.1	73.9	8.58		ctsd+/+ 10%	0	22.3	72	5.78		ctsd+/+ 10%	0.14	1.83	78.4	19.6
ctsd-/- 10%	1.39	16.3	61.9	20.4		ctsd-/- 10%	0.00413	8.84	76.9	14.2		ctsd-/- 10%	0.057	1.36	59.5	39.1
ctsd+/+ 1%	0.83	10.6	66.8	21.8		ctsd+/+ 1%	0.043	15.3	55.5	29.1		ctsd+/+ 1%	0.033	2.09	41.4	56.4
ctsd-/- 1%	1.1	5.3	46	47.6		ctsd-/- 1%	0.011	2.73	50	47.2		ctsd-/- 1%	0.31	1.93	23.2	74.6
												Torin	0.28	2.12	63.4	34.2
unstained	99.7	0.29	0.018	0		unstained	99.4	0.6	0	0		unstained	99.7	0.3	0.00286	0
Fig. 4 b, g, i	Analysis of CTSL, CTSB and LAMP1 expression by Western blot in 10% FCS and 1% FCS Ctsd+/+ and Ctsd-/- PyMT cells
b
				LAMP1
				(Membrane was cut - only upper part of membrane was incubated with LAMP1 AB)
				TUBA
g
n = 2
				CTSL
											CTSL
				TUBA
											ACTB
i
				CTSB
				TUBA
Fig. 4 c, h	Relative Ctsl and Lamp1 expression determined by RT-PCR in 10% FCS and 1% FCS Ctsd+/+ and Ctsd-/- PyMT cells
n = 3
Exp 1	plate 1					plate 2				Exp 2	plate 1					plate 2				Exp 3	plate 1
Target	Sample	Cq	Cq Mean		Target	Sample	Cq	Cq Mean		Target	Sample	Cq	Cq Mean		Target	Sample	Cq	Cq Mean		Target	Sample	Cq	Cq Mean
Actin	ctsd+/+ 10%	18.1782	18.1894		Actin	ctsd+/+ 10%	17.5822	17.6281		Actin	ctsd+/+ 10%	19.6658	19.5296		Actin	ctsd+/+ 10%	20.1219	19.9379		Actin	ctsd+/+ 10%	21.2842	21.225
Actin	ctsd+/+ 10%	18.2233	18.1894		Actin	ctsd+/+ 10%	17.6101	17.6281		Actin	ctsd+/+ 10%	19.4207	19.5296		Actin	ctsd+/+ 10%	19.8559	19.9379		Actin	ctsd+/+ 10%	21.1421	21.225
Actin	ctsd+/+ 10%	18.1667	18.1894		Actin	ctsd+/+ 10%	17.6921	17.6281		Actin	ctsd+/+ 10%	19.5023	19.5296		Actin	ctsd+/+ 10%	19.8361	19.9379		Actin	ctsd+/+ 10%	21.2488	21.225
Actin	ctsd-/- 10%	18.3429	18.3226		Actin	ctsd-/- 10%	17.9357	17.975		Actin	ctsd-/- 10%	19.6444	19.5623		Actin	ctsd-/- 10%	19.9988	19.9695		Actin	ctsd-/- 10%	20.8658	20.9325
Actin	ctsd-/- 10%	18.3382	18.3226		Actin	ctsd-/- 10%	17.731	17.975		Actin	ctsd-/- 10%	19.5475	19.5623		Actin	ctsd-/- 10%	19.9589	19.9695		Actin	ctsd-/- 10%	21.0128	20.9325
Actin	ctsd-/- 10%	18.2866	18.3226		Actin	ctsd-/- 10%	18.2583	17.975		Actin	ctsd-/- 10%	19.495	19.5623		Actin	ctsd-/- 10%	19.9508	19.9695		Actin	ctsd-/- 10%	20.9189	20.9325
Actin	ctsd+/+ 1%	18.3756	18.3801		CTSL	ctsd+/+ 10%	23.928	24.109		Actin	ctsd+/+ 1%	21.4522	21.3955		CtsL	ctsd+/+ 10%	26.1616	26.2054		Actin	ctsd+/+ 1%	23.0026	23.0423
Actin	ctsd+/+ 1%	18.4605	18.3801		CTSL	ctsd+/+ 10%	24.1419	24.109		Actin	ctsd+/+ 1%	21.3611	21.3955		CtsL	ctsd+/+ 10%	26.1984	26.2054		Actin	ctsd+/+ 1%	23.1468	23.0423
Actin	ctsd+/+ 1%	18.3042	18.3801		CTSL	ctsd+/+ 10%	24.257	24.109		Actin	ctsd+/+ 1%	21.3732	21.3955		CtsL	ctsd+/+ 10%	26.2562	26.2054		Actin	ctsd+/+ 1%	22.9774	23.0423
Actin	ctsd-/- 1%	19.4219	19.2273		CTSL	ctsd-/- 10%	21.3437	21.4576		Actin	ctsd-/- 1%	20.2044	20.1938		CtsL	ctsd-/- 10%	23.9978	24.034		Actin	ctsd-/- 1%	22.8739	22.9798
Actin	ctsd-/- 1%	19.0471	19.2273		CTSL	ctsd-/- 10%	21.4249	21.4576		Actin	ctsd-/- 1%	20.1494	20.1938		CtsL	ctsd-/- 10%	24.1164	24.034		Actin	ctsd-/- 1%	23.1068	22.9798
Actin	ctsd-/- 1%	19.2131	19.2273		CTSL	ctsd-/- 10%	21.6042	21.4576		Actin	ctsd-/- 1%	20.2274	20.1938		CtsL	ctsd-/- 10%	23.9877	24.034		Actin	ctsd-/- 1%	22.9588	22.9798
LAMP1	ctsd+/+ 10%	24.0777	23.8855		Actin	ctsd+/+ 1%	17.6954	17.8089		Lamp1	ctsd+/+ 10%	25.6459	25.7069		Actin	ctsd+/+ 1%	21.7968	21.7335		Lamp1	ctsd-/- 10%	26.2013	26.1707
LAMP1	ctsd+/+ 10%	23.7826	23.8855		Actin	ctsd+/+ 1%	17.9535	17.8089		Lamp1	ctsd+/+ 10%	25.8152	25.7069		Actin	ctsd+/+ 1%	21.7224	21.7335		Lamp1	ctsd-/- 10%	26.0161	26.1707
LAMP1	ctsd+/+ 10%	23.796	23.8855		Actin	ctsd+/+ 1%	17.7779	17.8089		Lamp1	ctsd+/+ 10%	25.6595	25.7069		Actin	ctsd+/+ 1%	21.6813	21.7335		Lamp1	ctsd-/- 10%	26.2947	26.1707
LAMP1	ctsd-/- 10%	22.9303	23.0705		Actin	ctsd-/- 1%	18.4359	18.7387		Lamp1	ctsd-/- 10%	24.6532	24.6484		Actin	ctsd-/- 1%	20.5247	20.5251		Lamp1	ctsd+/+ 10%	28.8384	28.8117
LAMP1	ctsd-/- 10%	23.0981	23.0705		Actin	ctsd-/- 1%	18.4453	18.7387		Lamp1	ctsd-/- 10%	24.6967	24.6484		Actin	ctsd-/- 1%	20.4721	20.5251		Lamp1	ctsd+/+ 10%	28.5963	28.8117
LAMP1	ctsd-/- 10%	23.183	23.0705		Actin	ctsd-/- 1%	19.335	18.7387		Lamp1	ctsd-/- 10%	24.5954	24.6484		Actin	ctsd-/- 1%	20.5786	20.5251		Lamp1	ctsd+/+ 10%	29.0003	28.8117
LAMP1	ctsd+/+ 1%	24.796	24.7161		CTSL	ctsd+/+ 1%	24.7154	24.7419		Lamp1	ctsd+/+ 1%	27.3366	27.3136		CtsL	ctsd+/+ 1%	27.747	27.8311		Lamp1	ctsd+/+ 1%	28.8338	28.8726
LAMP1	ctsd+/+ 1%	24.6957	24.7161		CTSL	ctsd+/+ 1%	24.7548	24.7419		Lamp1	ctsd+/+ 1%	27.4288	27.3136		CtsL	ctsd+/+ 1%	27.8845	27.8311		Lamp1	ctsd+/+ 1%	28.7614	28.8726
LAMP1	ctsd+/+ 1%	24.6566	24.7161		CTSL	ctsd+/+ 1%	24.7556	24.7419		Lamp1	ctsd+/+ 1%	27.1755	27.3136		CtsL	ctsd+/+ 1%	27.8617	27.8311		Lamp1	ctsd+/+ 1%	29.0228	28.8726
LAMP1	ctsd-/- 1%	23.0189	23.1006		CTSL	ctsd-/- 1%	21.0301	21.2418		Lamp1	ctsd-/- 1%	24.776	24.7887		CtsL	ctsd-/- 1%	24.6376	24.5526		Lamp1	ctsd-/- 1%	27.9972	27.8741
LAMP1	ctsd-/- 1%	23.126	23.1006		CTSL	ctsd-/- 1%	21.2497	21.2418		Lamp1	ctsd-/- 1%	24.8083	24.7887		CtsL	ctsd-/- 1%	24.5156	24.5526		Lamp1	ctsd-/- 1%	27.8982	27.8741
LAMP1	ctsd-/- 1%	23.157	23.1006		CTSL	ctsd-/- 1%	21.4456	21.2418		Lamp1	ctsd-/- 1%	24.7816	24.7887		CtsL	ctsd-/- 1%	24.5046	24.5526		Lamp1	ctsd-/- 1%	27.7269	27.8741
Target	Content	Sample	Cq Mean		Target	Content	Sample	Cq Mean		Target	Content	Sample	Cq Mean		Target	Content	Sample	Cq Mean		CtsL	ctsd+/+ 10%	27.8482	27.8218
Actin	NRT	ctsd+/+ 10%	38.2941		Actin	NRT	ctsd+/+ 10%	35.8287		Actin	NRT	ctsd+/+ 10%	0		Actin	NRT	ctsd+/+ 10%	0		CtsL	ctsd+/+ 10%	27.718	27.8218
Actin	NRT	ctsd+/+ 1%	0		Actin	NRT	ctsd+/+ 1%	37.0925		Actin	NRT	ctsd+/+ 1%	41.9051		Actin	NRT	ctsd+/+ 1%	0		CtsL	ctsd+/+ 10%	27.899	27.8218
Actin	NRT	ctsd-/- 10%	40.0915		Actin	NRT	ctsd-/- 10%	40.3867		Actin	NRT	ctsd-/- 10%	29.0081		Actin	NRT	ctsd-/- 10%	29.2151		CtsL	ctsd-/- 10%	24.325	24.3169
Actin	NRT	ctsd-/- 1%	40.7418		Actin	NRT	ctsd-/- 1%	43.966		Actin	NRT	ctsd-/- 1%	0		Actin	NRT	ctsd-/- 1%	0		CtsL	ctsd-/- 10%	24.3769	24.3169
LAMP1	NRT	ctsd+/+ 10%	0		CTSL	NRT	ctsd+/+ 10%	33.2097		Lamp1	NRT	ctsd+/+ 10%	0		CtsL	NRT	ctsd+/+ 10%	0		CtsL	ctsd-/- 10%	24.2489	24.3169
LAMP1	NRT	ctsd+/+ 1%	0		CTSL	NRT	ctsd+/+ 1%	0		Lamp1	NRT	ctsd+/+ 1%	0		CtsL	NRT	ctsd+/+ 1%	0		CtsL	ctsd+/+ 1%	27.9011	27.8705
LAMP1	NRT	ctsd-/- 10%	0		CTSL	NRT	ctsd-/- 10%	0		Lamp1	NRT	ctsd-/- 10%	34.3245		CtsL	NRT	ctsd-/- 10%	32.9553		CtsL	ctsd+/+ 1%	27.7896	27.8705
LAMP1	NRT	ctsd-/- 1%	0		CTSL	NRT	ctsd-/- 1%	0		Lamp1	NRT	ctsd-/- 1%	0		CtsL	NRT	ctsd-/- 1%	0		CtsL	ctsd+/+ 1%	27.9209	27.8705
																				CtsL	ctsd-/- 1%	25.3617	25.4561
																				CtsL	ctsd-/- 1%	25.4709	25.4561
																				CtsL	ctsd-/- 1%	25.5356	25.4561
																				Target	Content	Sample	Cq Mean
																				Actin	NRT	ctsd+/+ 10%	42.1177
																				Actin	NRT	ctsd-/- 10%	0
																				Actin	NRT	ctsd+/+ 1%	40.6329
																				Actin	NRT	ctsd-/- 1%	39.8292
																				Lamp1	NRT	ctsd+/+ 10%	0
																				Lamp1	NRT	ctsd-/- 10%	0
																				Lamp1	NRT	ctsd+/+ 1%	0
																				Lamp1	NRT	ctsd-/- 1%	0
																				CtsL	NRT	ctsd+/+ 10%	0
																				CtsL	NRT	ctsd-/- 10%	0
																				CtsL	NRT	ctsd+/+ 1%	0
																				CtsL	NRT	ctsd-/- 1%	0
Fig. 4 d	Activity assay with substrates specific for aspartyl proteases in 10% FCS and 1% FCS Ctsd+/+ and Ctsd-/- PyMT cells
n = 2																BCA Assay for normalization to protein concentration
#1 Sample	Std 1 mM	Std 0,1 mM	Std 0,01 mM	Std 0,005 mM	Std 0,001 mM		ctsd+/+ 10% FCS	ctsd-/- 10% FCS	ctsd+/+ 1% FCS	ctsd-/- 1% FCS		CTL Background	CTL add PepA			1	2	3	4	5	6
measurement #																BSA	BSA	BSA	BSA	BSA
1	570769	576647	51758	37065.7	6616		48084.3	13194.3	34582	17092.3		12911	14440.7			0 µg	2,5 µg	5 µg	7,5 µg	10 µg
2	589447	584306	50602.3	36777	6663.67		84753	14840.7	48716	18952.7		13175.3	15051			PyB6-ctsd+/+	PyB6-ctsd-/-	PyB6-ctsd+/+	PyB6-ctsd-/-
3	582433	586094	49753.3	36025.7	6571		113556	15863.7	61791.3	20816.3		13219.3	16211.7			10% FCS	10% FCS	1% FCS 8d	1% FCS 8d
4	588464	585495	48679.3	35272	6480.67		139325	16385	75550.3	22668.3		13023	17326.7			0.234	0.41	18.21	0.733	12.66
5	587494	587180	47514	34501.3	6340.67		161121	16906	88049.3	24256.3		13028	18470.7			0.238	0.488	12.92	0.882	0.847
6	583304	589811	46543	33966.7	6317.67		180251	17712	102148	26436.7		12944.7	19970.7			0.617	0.594	0.383	0.471
7	583407	586414	45843	33539.7	6249.67		195843	18429.3	115019	28588.7		12898	21536.7			0.818	0.641	0.384	0.52
8	587163	589447	45297.7	33045.3	6049		207937	19160	125889	30891.3		12896.7	22710.7
9	585192	590208	44690.7	32531	6025.67		217142	20055.7	137343	32971		12645.3	24633.3
10	585560	588771	44079	32198.3	5925.67		224097	20918	147087	35332.3		12722.7	26137.3
11	583462	587879	43956.3	31751.3	5885.67		227643	22073	156998	37336.7		12624	27737.7
12	585811	587637	43380.3	31494	5766.33		230224	23108.7	167562	40317		12584	29586
13	586755	588330	42836	31171.3	5733.67		232358	24346	175002	42363		12589.7	31492.7
14	585483	588680	42695	31002.7	5740.67		232813	25263.3	180513	44374.3		12464.7	33081.7
15	584641	585808	42437	30626.7	5686.67		233374	26452.7	189423	47177.7		12481.3	34695.7
16	586895	587645	42256.3	30586	5612.33		232632	27556.3	195729	49379		12544.7	36593.3
17	584240	590456	42013	30462.3	5636		231438	28534	200009	51193.3		12443.7	37967.7
18	584907	587738	41781.7	30124	5556		231770	29968.3	206812	53844		12261.3	39660.7
19	583511	587259	41618.7	29990.7	5531.33		231032	30933.3	211250	55911.7		12266.3	41464.3
20	584848	585614	41425	29977.7	5560.33		230381	31953.7	214090	57612		12227.3	43052
21	587141	583283	41498.7	29988.3	5456		229973	33488.3	216947	59716		12086	44703.7
22	585655	584840	41432.3	29761.7	5489.67		229662	34490.3	219838	61732		12079	46205.7
23	582897	584847	41418	29611.7	5427.67		228771	35807.7	221154	63640.3		12152.3	47821
24	582567	586287	41246	29570.3	5480.67		228552	36948	223137	65710.3		12054	49198.3
25	581019	583240	41032	29527.7	5503.67		228342	37819	224763	67749.3		11955.3	51013.7
26	581758	588104	40992.7	29420	5430.67		227493	39388	227079	70502.7		11932.7	52502.7
27	580749	587389	40786	29325	5391		227080	40483.7	228538	72308		12005.7	54067
28	580171	583730	40955.3	29206.3	5401.67		226557	41493.7	226844	73360		11876.7	55526.7
29	583491	585078	40744.7	29247.3	5332.33		227172	42639.3	227701	75171		11796.3	56815.3
30	585823	582379	40714.7	29051.3	5407		225224	43806	227302	77126.3		11804	58280.3
31	581006	583704	40807.3	29023	5314		225978	44896.7	228299	78691.3		11773.3	59710
32	583205	584277	40429.7	28989.3	5317.67		225052	45902.7	227425	80615.3		11692.7	61095.3
33	583892	584731	40450.3	28924.3	5316.67		225111	47181.3	227979	82061.3		11711.7	62423.7
34	579116	583426	40655.7	28870.3	5272		224082	48080	227502	83752		11661.3	63703.3
35	578977	581241	40238.7	28893.7	5315		223690	49311.3	227294	85572.3		11530	65144.3
36	580773	582362	40168	28856.3	5281.33		223298	50337.7	227264	86805.3		11620	66473.3
37	579335	583949	40386.3	28814.7	5295.67		223260	51558.7	227001	88678.7		11649.7	67810.7
38	580702	584312	39963.7	28678.3	5272		222816	52778.3	227722	90902.7		11540.3	69094.3
39	582782	583409	39902.7	28582.3	5277.33		222611	53642	227690	92148.3		11584.7	70597.7
40	581834	585538	39794.7	28616.7	5251.67		222716	54528	227057	93607.7		11495.3	71585
41	579449	580680	39769.3	28428	5291.33		222286	56019.7	226769	95260.7		11322	73067
42	579714	581454	39534.7	28284.7	5254.67		221703	56766.3	226070	96615		11319.3	74051
43	579556	583580	39608.3	28413.7	5178.67		221451	57884.3	225825	98224		11368.7	75530
44	578612	581756	39653	28295.7	5206		220346	58729.3	225540	99317.3		11303.7	76628
45	580331	581701	39685.7	28402.7	5216.33		220312	59666.7	223954	99613.7		11210	77353.3
46	579418	580580	39611.7	28309	5208.67		220312	60873.7	224749	101935		11212	78801.3
47	580386	586877	39402.3	28243.7	5184.33		220019	61697.3	224130	101947		11104.3	79547.3
48	579195	580671	39512	27997.7	5118.33		219402	62890.7	223670	104386		11183.7	80929.7
49	578587	582716	39193.7	28050.3	5151.67		219480	63985	223801	104559		11135.7	82250.7
50	578875	582419	39249	27908	5188.33		219172	65024.7	222715	105275		11017.7	83517.7
51	578355	578647	39080.7	27884.3	5147.33		218217	65472	221224	106040		10927.7	83897.3
52	577521	583136	39018.3	28034.7	5095.67		217957	66768.3	222193	107882		10914.3	85404.3
53	578931	586762	39051.3	27822.7	5110.67		218089	67660.3	222158	109026		10898.7	86496
54	576827	581549	38993	27992.7	5064		217161	68940	221334	110380		10873	87359.7
55	579276	580870	38918	27865.3	5039		217215	69535.7	220098	110588		10890.3	88222
56	576505	580838	38769.3	27795	5112		217326	70844	220872	112558		11010.3	89491
57	577265	582682	39067.3	27687.3	5008.33		216261	71410.3	219123	112715		10667	90203
58	577365	580241	38526.3	27683.3	5059		216051	72779.3	219841	114878		10775.3	91542.7
59	576148	582387	38687	27680.3	5045		215667	73721.3	219503	115979		10708	92505
60	578990	580825	38419.7	27679.7	5018.67		215728	74619	219154	117013		10727.7	93258.3
																BCA Assay for normalization to protein concentration
#2 Sample	Std 1 mM	Std 0,1 mM	Std 0,01 mM	Std 0,005 mM	Std 0,001 mM		ctsd+/+ 10% FCS	ctsd-/- 10% FCS	ctsd+/+ 1% FCS	ctsd-/- 1% FCS		CTL Background	CTL add PepA
measurement #																BSA	BSA	BSA	BSA	BSA
1	544516	548299	45499.3	29199.3	7149.67		11136.3	8950	12256.7	10814.7		11707.7	12479.3			0 µg	2,5 µg	5 µg	7,5 µg	10 µg
2	556675	559245	44338.7	28555	7008.33		21115.3	12526.3	23983.7	12725.7		11883.3	12430			ctsd+/+ 10%	ctsd-/- 10%	ctsd+/+ 1%	ctsd-/- 1%
3	560094	556181	43390	27886.7	6852.33		27730	12872.7	31700.3	12842		12099.7	12356.3
4	557921	552744	42296.3	27247	6676		34388.7	12763.7	39215.7	12854.7		12098.7	12148			0.06	0.222	0.344	0.476	0.617
5	557596	548147	41161	26771.3	6528.33		41375.7	12800.7	47627	12934.3		12144.3	12170.3			0.054	0.224	0.348	0.48	0.6
6	557066	536196	40267.3	26151	6422		48354	12735.7	55540	12893.3		11957.3	12199.3			0.152	0.105	0.1	0.141
7	559160	530647	39384.7	25510.3	6274.67		55778	12946.7	64456	12997.7		11944.7	12034.3			0.141	0.102	0.108	0.127
8	558155	523881	38802.3	25032	6212.33		63400.7	12799.7	72865	13145.7		12071.3	11916.3			0.144	0.123	0.108	0.165
9	558473	519069	38111.3	24678	6074		70868.3	12957.7	81308	13111.7		11864	11936.3
10	560706	515757	37501	24344	5951.67		78676.7	13013	89750.3	13091		11856.7	11942
11	561119	512776	37132	24197.3	5930.67		85788.7	13011.7	97723	13227.7		11687.3	11910.3
12	558149	511281	36575.7	23796.3	5847.67		93629	13036.3	105971	13247.3		11828.7	11813.7
13	558427	509348	36364	23506.7	5714		99551	13189.3	113969	13409		11612.3	11818.7
14	556258	508531	36047	23601	5759		106560	13319.3	121398	13313.7		11690.3	11697.3
15	562774	499781	35625.7	23009	5732		113211	13447	128898	13459		11544.7	11607
16	562058	499098	35447	22999.7	5742.67		119768	13452	135602	13472		11557	11689
17	557023	499679	35286	22851	5690.67		126129	13490.7	142128	13436.7		11618.3	11695.7
18	558075	501271	35095	22770.7	5641		132180	13579.3	147977	13572		11502	11737.3
19	557536	495740	34940.7	22559.7	5454.67		137543	13647.7	154146	13580		11457.3	11629
20	556688	492606	34617.3	22512	5565		143173	13689	159378	13587.3		11380.3	11633
21	557002	489173	34577	22429.3	5534.67		147971	13814.3	164157	13665.7		11457.3	11713.7
22	556790	490276	34420.7	22298	5537.33		153157	13974	169420	13724.7		11444.7	11689
23	556294	492054	34460.3	22181	5472.33		157457	13886	173938	13716		11365.7	11667.7
24	558055	488636	34177.7	22284.3	5529.33		161830	14013.3	177717	13909		11326.3	11488.3
25	555789	491004	33999.7	22250	5454.67		165420	14098.7	181459	13943		11253.7	11558.7
26	556864	488023	34017	22166.7	5444.33		168876	14167.7	184971	13953.7		11213	11609
27	558321	487608	33891.7	21986	5409		172576	14252	187427	14062.7		11178	11645.3
28	556380	485653	33829	22033	5327		175394	14419.7	190721	13792.3		11139.3	11504
29	554918	483562	33709.3	21884.7	5423.33		177575	14512.3	192400	13785		11112	11654.3
30	554795	484708	33657.3	21890.7	5370.33		180194	14456.3	194176	13917		11182.7	11366.3
31	552857	483547	33501.3	21699.7	5439.33		182872	14545	196531	13919		11146.7	11469
32	556093	481394	33559.3	21759.7	5356		184457	14744.7	197950	14093.3		10989	11388.3
33	556716	482648	33399	21665	5357.33		187078	14705.3	199568	14164		11121.7	11393.7
34	553408	486577	33424	21623.3	5238		188261	14855	200726	14139		11014	11374.3
35	558559	482409	33449.7	21519	5313.33		189714	14953.7	201574	14154.3		10896.3	11385.7
36	557936	480914	33376.7	21577.3	5267.67		190798	14943.3	202267	14194.7		10998.3	11247.3
37	558581	479575	33131.7	21490.7	5322		191926	14992.3	202651	14320		10869	11333.3
38	555496	478754	33061.7	21553.3	5288		193461	15228.3	203825	14434.3		10884.3	11415.7
39	556096	477472	33109.3	21477	5227.33		194620	15107	204327	14418		10899.3	11419.7
40	555202	482226	33084	21334.3	5262.67		194756	15203	204638	14477		10825.7	11281.3
41	555484	479598	32945	21375.3	5255.67		196050	15207	205095	14567.7		10766.7	11269.7
42	556507	475975	32900.7	21221.3	5219		196514	15438.7	205812	14604		10751.7	11181.3
43	556582	480499	32658.3	21244	5212		196586	15416.3	205985	14613.3		10808.3	11161.7
44	558097	476501	32654	21336	5298		197116	15463	205575	14556.7		10629.3	11139.7
45	559493	476263	32454.3	21150.7	5193		197652	15512.7	205854	14640.7		10681.7	11171.3
46	552483	474653	32519.3	21112.3	5177.67		198107	15498	205191	14768		10745	11168
47	559372	478764	32465.7	21136.7	5157.33		198052	15604	205451	14701		10580.3	11104
48	553368	474757	32469	20898	5222.33		197192	15592.7	205561	14768.3		10656.3	11106.7
49	555707	472818	32543	21030	5212.33		197562	15759	204929	14945.3		10579	11021.7
50	556749	472759	32500.7	20964.7	5154.67		197127	15698.3	205219	14957.3		10640.3	11069.7
51	554427	474770	32193.7	20905	5160.67		197945	15718.3	204974	14910.7		10590	11060
52	562758	474081	32388	20887	5196.33		198069	15860.7	204933	14895.3		10541.7	10918.3
53	553622	469288	32245.7	20702	5132.33		197207	15691.3	204417	15105.3		10507.7	10904.3
54	556856	470594	32357.7	20748.3	5091.33		197613	15911.3	204037	15066.7		10475	10961.7
55	555731	472961	32172.3	20803.7	5103		196819	15897	203191	15182.3		10389	10911.3
56	553743	468602	32001.3	20838	5077		196614	15992.3	204175	15059		10443	10907
57	555214	467930	31925.3	20637.7	5093		196619	16018	203273	15188		10452	10812
58	558853	468713	32027	20739.3	5042		196530	16057.7	203628	15182.7		10324.3	10837.7
59	555390	468204	32025.3	20611.3	5123		196845	16237.3	202824	15227.7		10321.7	10853.3
60	558131	469503	31871.7	20633.3	5083.33		196439	16241.3	202939	15246		10309	10740
Fig 4. e	Activity assay with substrates specific for cysteine proteases in 10% FCS and 1% FCS Ctsd+/+ and Ctsd-/- PyMT cells
n = 2
#1			without Ca074					with Ca074										BCA Assay for normalization to protein concentration
Sample	ctsd+/+ 10%	ctsd-/- 10%	ctsd+/+ 1%	ctsd-/- 1%		ctsd+/+ 10%	ctsd-/- 10%	ctsd+/+ 1%	ctsd-/- 1%		Std 1 mM	Std 0,01 mM	Std 0,1 mM	Std 0,005 mM	Std 0,001 mM			BSA	BSA	BSA	BSA	BSA
measurement #																		0 µg	2,5 µg	5 µg	7,5 µg	10 µg
1	2807.5	5113.67	6715	7044		3011	4680	5684	3769.67		387095	106969	394730	60894	11983			ctsd+/+ 10%	ctsd-/- 10%	ctsd+/+ 1%	ctsd-/- 1%
2	5244.33	7889.33	9493	12016		5088.67	5853.67	6469	5874.67		395123	108596	399242	61576.3	12126.7
3	6831.33	9282	11162	17229.7		5614	5992	6690.33	6064.33		395469	108398	399743	61544.3	12027.7			0.06	0.222	0.344	0.476	0.617
4	8460.67	10903.7	12813.3	22773		6007.67	6251	6682	6692.67		394852	108262	403441	61590.3	12033.7			0.054	0.224	0.348	0.48	0.6
5	10273.7	12525.7	14707.3	28451.7		6464.33	6568	6879.33	7429.33		394853	108624	401193	61297	11949			0.152	0.105	0.1	0.141
6	12284	14611.3	16605	34705.3		7004.33	6696.33	7064.67	8202		396088	108103	399969	61332.7	11838.3			0.141	0.102	0.108	0.127
7	14258.3	16634.3	18764.7	41079.3		7561.33	7187	7240	9218		395819	107763	400295	61134.7	11875.7			0.144	0.123	0.108	0.165
8	16310.7	18931.7	21065.3	47759.3		8210	7466	7432.33	10224.3		394149	107855	404320	60693	11770
9	18586.3	21157	23340	54216		8826.67	8152	7592.67	11177.7		394674	106780	398088	60424.7	11701.3
10	20930.3	23204.7	25666.3	60528.7		9526	8511.33	7841.33	12303.3		395401	106639	397809	60488.7	11691.3
11	23126.7	25720.3	28029.7	66839		10254	8832.67	7959.33	13306.7		394133	106428	397365	60202	11635.3
12	27292.7	28117.3	30736	72974.7		10942.7	9271.67	8253.67	14383.3		392564	106375	399595	60224	11670
13	32093	30715	33395.7	79108.3		11691	9813.67	8331	15437.7		393259	106141	398280	59881	11594.3
14	35868.7	32949	35909.7	84437.7		12397	10162	8559	16474.7		392967	106287	398943	59680.7	11522.3
15	39609	35653	38706.7	90596.7		13109.3	10700	8725.33	17606.7		394400	105692	397595	59681	11509
16	43216.3	38161.3	41507	95698.3		13786.3	11225.7	8931	18527.7		393409	105601	398170	59414.7	11514.7
17	46471.3	40552	44345.3	100772		14497.3	11510.3	9162.67	19392		392903	105585	399365	59454.7	11528.7
18	49674.3	42290.3	46729	105396		15116.3	11977	9360	20320		392102	105178	396405	59125.3	11410.3
19	53248.7	44840.3	49690.3	110307		15870.3	12576	9550	21071.3		392978	105032	394861	59051.3	11456.7
20	56415	47038.7	52168.3	114615		16531.3	12690.7	9734.67	21914.3		392491	105064	400732	59161.7	11384.3
21	59469.7	49512.3	54879.3	117947		17123.3	13069	9847.33	22475.3		391604	104682	397975	58982	11361.7
22	62529.3	52034.7	57718.3	122619		17799.7	13571.3	10093	23329.7		392600	104453	396142	58600.7	11234
23	65245.3	54270	60154	126529		18333	13836.3	10176.3	23940		393028	104509	398037	58613.3	11301.3
24	68137	56752.7	63126.3	130484		19111	13967	10356.7	24560.7		393034	104142	397251	58530	11302.3
25	70807	58643.3	65614.3	133954		19539.3	14376	10416.3	25110.7		394613	104300	400235	58485.7	11242
26	73429	61116.3	68353.7	137245		20252.7	14745	10665.7	25517.7		393092	104014	396239	58373.3	11341.7
27	75969.3	63274.3	70812.7	141051		20683.3	14835	10794.3	26004.3		392835	103942	396266	58333.3	11249.3
28	78557.3	65390.3	73519.3	143856		21266	15012.3	10844.3	26618.3		397407	103675	400676	58322.7	11273.3
29	81163.7	67658.3	75812.7	146551		21702	15485.3	11036.3	26790.3		393306	103836	396410	57976.7	11099.7
30	83248	69541.3	78332.3	150003		22308.7	15520	11113	27262		394408	103543	397848	57864.3	11269.7
31	85724.3	71662	80776	152812		22844	15764.3	11198.3	27535.7		392372	103428	397987	57894.7	11135.3
32	88132.7	73925	83207.3	155277		23360	15852	11429.7	27846.3		393214	103309	397354	57871	11158.7
33	89926	75511.3	85779.7	157638		23653	16051.3	11424.7	28235.7		393529	103108	398095	57810.3	11111.3
34	91897.7	77599	87782.3	161024		24280.3	16090.7	11574.7	28436.3		391917	102644	396911	57397.3	11109.7
35	94149	79404.7	90143	162838		24810.3	16362.7	11646.7	28674.7		394581	102886	398263	57397	11097.3
36	96273.7	81508.7	92256.3	165010		25304.7	16376.7	11738	28830		393513	102817	397082	57239	11039
37	97873.3	83249.7	94195.7	167209		25694.7	16506	11781.7	29044.3		394307	102475	396981	57309.3	11029.7
38	99922.7	84915.3	96263	169180		26177	16766	11880.3	29250		393485	102388	400658	57326.7	10937.7
39	101795	86638.3	98677	171513		26561.7	16812.3	11996	29327.7		393477	102357	396675	56832.7	10910.3
40	103796	88248.3	100778	173444		27286	16788.7	12082.3	29579		392684	102166	398313	56958.3	10926.7
41	105234	89850	102703	175389		27557	17054.3	12155.3	29578.3		393251	102118	398020	56911.3	10892
42	107299	91552.3	104204	177048		28003.3	17190.3	12218.7	29864		393511	101870	395610	56786.7	10863.7
43	108520	92734.3	106107	178844		28322.7	17088	12196.7	29890.3		391718	101577	396479	56692.7	10861.7
44	110622	94921.7	108086	181144		28868.3	17413.3	12339.3	30048.7		392427	101676	395569	56551.3	10853
45	111892	96163.3	110337	182446		29347.3	17412.3	12487.3	30167.3		391820	101302	395455	56338	10834.3
46	113293	97476.3	111773	183859		29602	17448	12500	30198		393823	101012	395063	56253	10722.7
47	114797	98924.3	113141	186699		29966.3	17514.3	12464.3	30268.3		398442	100984	396108	56392.7	10645.3
48	116159	100316	114787	187182		30572.3	17706	12646.7	30291.7		393456	101160	397588	56327	10771
49	117806	101944	116405	188629		30904.7	17583.3	12663.7	30337		392032	100905	394307	56127.3	10734.7
50	119549	103361	118321	190502		31434.3	17914	12693.7	30556.7		391863	100750	395945	55890.3	10677.3
51	121236	104585	120059	191543		31661.3	17959.3	12784.7	30548.7		398237	100404	394891	55772.3	10687.3
52	122077	105908	121635	192879		32233	17848.3	12827.7	30620.3		391112	100206	393953	55736.3	10656.7
53	123534	107457	123250	194016		32540	17958.7	12919.3	30500.7		393534	100583	393140	55452	10692.3
54	124732	108398	124604	195671		32926	18042.3	12934	30789.7		392061	100071	391595	55477	10673
55	125995	110103	126462	196577		33312.7	18270.3	13022.7	30703		395162	99905.3	392796	55330	10593.7
56	126958	110934	126487	197309		33661.7	18260.3	12997.7	30717.7		395433	99417	391063	55504.7	10548.7
57	128461	112135	128168	197735		33933	18070	13076.7	30746.3		391305	99655.3	391314	55004	10538
58	129565	113589	130683	199943		34395.7	18265.7	13195	30728.7		392056	99518	391410	54975.7	10487.3
59	130718	115144	131652	201167		34866.7	18312.7	13216	30850		393349	99200	390221	55009.3	10520
60	132054	115515	132588	202299		35216	18313	13223	30753		391672	99260.3	389984	54958.3	10473.3
#2			without Ca074					with Ca074										BCA Assay for normalization to protein concentration
Sample	ctsd+/+ 10%	ctsd-/- 10%	ctsd+/+ 1%	ctsd-/- 1%		ctsd+/+ 10%	ctsd-/- 10%	ctsd+/+ 1%	ctsd-/- 1%		Std 1 mM	Std 0,01 mM	Std 0,1 mM	Std 0,005 mM	Std 0,001 mM			BSA	BSA	BSA	BSA	BSA
measurement #																		0 µg	2,5 µg	5 µg	7,5 µg	10 µg
1	24794.3	8419.33	4872	9334.67		13836	5662.67	3210	3711		404552	108779	415609	63782.7	13338			PyB6-ctsd+/+	PyB6-ctsd-/-	PyB6-ctsd+/+	PyB6-ctsd-/-
2	51000	15818.3	8617	17978		27075	11084.3	4874.33	6702.67		418305	111545	423102	65041.7	13626.3			10% FCS	10% FCS	1% FCS	1% FCS
3	73214.3	23036	12051.3	26932.7		39780.3	15869.3	6450	9913		418041	112447	423060	65339.7	13611			0.234	0.41	18.21	0.733	12.66
4	93945.3	30751.3	15837.3	36272		52695.7	20932.7	7839	13212.7		416388	112456	423795	65487	13772			0.238	0.488	12.92	0.882	0.847
5	111526	38507	19684.3	45910.3		66034.3	25820.3	9425.67	16673		416885	112763	422173	65539.7	13648.3			0.617	0.594	0.383	0.471
6	127242	46086.7	24023.7	56075.3		78039.7	31159.7	10889.7	20150.3		418652	112742	423037	65600	13567.7			0.818	0.641	0.384	0.52
7	140215	53675.7	28747.3	67089.3		89258.7	36214	12528.7	23431.7		418509	112247	424914	65505	13562.7
8	151534	61038.7	32896.3	76452.7		99974.3	41159	14219.7	26763.3		417740	112365	423769	65415.3	13503
9	160780	68092	36331.7	85538		109420	45596.7	15685	29895.3		418192	112075	424055	65428.7	13398
10	168649	74727	40608.7	93134.7		117745	50195.3	17038	33027		418930	112174	425277	65035.7	13325.7
11	174734	80866.7	44713.3	100699		125213	54615	18370	36023.7		419122	111780	427219	64959.3	13371.7
12	179871	86556	48863	107275		131961	58413.3	19845.7	38624.3		417644	111409	423282	64877.7	13229
13	184267	92003.7	52680.3	113128		138475	62144	21190.7	41150		418490	111435	423758	64582.7	13264.3
14	188379	97028.3	57390.7	118329		143589	65581	22422.3	43802		415606	111180	423336	64346	13140.3
15	189923	101620	60499.3	122986		148309	68070.3	23541	45551.3		417343	111131	422862	64252.3	13137
16	191785	105893	64162.3	127097		152794	71029	24355	47631.3		420094	110904	422034	64106	13113.3
17	193238	109529	67744.3	131972		156445	73642.3	25361	49325.7		415279	110577	419989	63820.3	13123.3
18	194133	113406	71238	135474		159470	75838.3	26314	51062.7		415569	110484	421437	63703.7	13109
19	194523	116903	74637	139246		162104	77762.3	27160.7	52371.7		416174	110318	421717	63630.7	13040
20	195369	119808	77646.3	142808		165523	79932	27788	53944		414874	110062	420721	63335.3	12978.7
21	195970	122953	80889	146002		166916	81396.7	28483	55420.7		415412	110161	422616	63132.7	12946.7
22	195882	125527	83894	148429		168650	83260.3	28978	56430		414264	109776	421393	62963	12969.3
23	195945	128120	86505.3	150878		170560	84360	29729	57464		415639	109613	422013	62925.3	12890
24	192140	131113	89634.3	153061		171861	86322.3	30365.3	58308.7		416017	109615	421486	62796.3	12901.3
25	192689	132799	91909	155380		172921	87375	30667	59319.7		415314	109339	420735	62999.3	12911.7
26	192229	134940	95487.3	159473		174320	88820.7	31217.7	60410.7		415568	108912	420740	62540.3	12662.7
27	192272	137473	97221.7	159288		175151	89453.7	31557	61026.7		414201	109071	420586	62707	12790.3
28	191848	138632	99507.3	161519		176049	90727.3	31899.3	61654.3		414923	108639	421791	62533.7	12657
29	191360	140980	101931	162489		176668	91572.7	32430	62438.3		414725	108675	421393	62121.3	12791.7
30	191650	142259	103959	163868		177374	92739.7	32841.3	63018.3		414737	108586	419564	62030.7	12669
31	190763	143866	105940	165345		177806	93364.7	33115.3	63671.7		413356	108464	424578	61906.3	12652
32	190643	145944	108334	166953		178629	94187.3	33527.7	64360.7		414742	107941	423068	61919	12549
33	190750	146814	110076	168091		178724	95039.7	33588	64915		415363	107858	418501	61853	12651
34	190873	148142	112185	168722		179457	95859.3	34005	65325.3		413808	107658	420808	61738.7	12598.7
35	190534	149732	114942	170598		180029	96827	34329.3	66016.3		413530	107464	421726	61431.7	12534.7
36	189561	150811	115761	171290		180263	97108.7	34509.3	66211.7		413254	107457	421620	61251	12477
37	189545	151976	117553	171390		180242	98090.3	34911.3	66444		416651	107139	419786	61195.7	12392
38	189203	153010	118905	173053		180329	98527	34840.3	67024.7		415109	107594	422116	61042.3	12325
39	188704	154155	120646	173098		180746	98919.7	35129.7	67310		414093	106838	420294	60986.7	12311
40	188900	154852	122585	173328		181255	99502	35381.7	67657.3		414582	106774	426387	60890.3	12261.7
41	189481	155856	124491	174733		181479	100516	35603	68299.7		414495	106539	422035	60372.3	12246.7
42	188156	156373	125190	174026		180628	100704	35917.3	68385.3		413156	106270	418920	60386.7	12363
43	188000	157105	126600	174307		181002	100909	36016	68741.3		413463	106412	420618	60677	12224.3
44	187454	158347	128742	175886		181445	101753	36293.7	69134.7		415854	105892	420222	60185.7	12180
45	186752	158841	128824	175585		181103	102051	36304	69409.7		412977	105991	418836	60126.7	12151.7
46	186931	159087	130432	175857		181161	102643	36461.3	69598		412608	105824	418592	59869	12192.7
47	186484	160118	131620	176199		181568	103010	36713	70054		415120	105757	421732	59917.7	12147
48	186350	161506	132722	176622		181743	103380	36788	70109.7		413820	105271	421180	59861.3	12043.3
49	185773	161765	133694	176997		182542	103533	36960.7	70611.7		413216	105202	419154	59649	12065.7
50	185062	161527	134953	176278		181249	103988	37086	70728.7		411638	105160	419920	59456.3	11973.7
51	185272	162831	136792	177233		181657	104813	37228.7	71239		414179	104806	418659	59344.7	12011.3
52	185060	162896	137541	177642		181317	105107	37457.7	71571		412187	104542	420635	59135	11935
53	185083	163082	137656	177006		180716	105096	37572	71162		412323	104471	416725	58930.3	11961.7
54	184610	163396	138568	176707		180994	105499	37605	71588		411306	104417	420450	58996.7	11947.7
55	184307	163745	140261	177800		181159	106038	37792.3	71970.3		412027	104201	419118	58708.3	11903.3
56	183997	164614	141098	178183		181615	106311	38060.3	72205		410314	103996	419968	58667.3	11848.7
57	183397	164893	141047	177026		180622	106431	38052.7	71997		413239	104017	419143	58598.3	11812
58	183844	165026	142782	178081		180932	106921	38233.3	72618		413578	103809	418801	58373	11776.7
59	183118	165649	142665	177205		180621	106898	38217	72120.7		413076	104023	421418	58409.7	11694.3
60	182821	165542	144457	178117		181047	107599	38309.3	72711.3		414315	103529	418702	58189.7	11739
Fig. 4 f	Lysosomal intracellular activity assay				(median fluorescence intensity)
n = 3
20191029 lysosomal activity			20191204 lysosomal activity			20200415 lysosomal activity
ctsd+/+ 10% 75%	4664.5		ctsd+/+ 10%	5874		ctsd+/+ 10%	1407
ctsd-/- 10% 75%	3151		ctsd-/- 10%	7765		ctsd-/- 10%	899
ctsd+/+ 1% 75%	8482		ctsd+/+ 1%	5799		ctsd+/+ 1%	2604
ctsd-/- 1% 75%	9587		ctsd-/- 1%	6460		ctsd-/- 1%	869
- ctrl ctsd+/+ Cytochalasin D	542		- ctrl ctsd+/+ Cytochalasin D	156		- ctrl ctsd+/+ Cytochalasin D	504
						- ctrl ctsd+/+ no substrate	213
						- ctrl ctsd-/- Baf	395
						- ctrl ctsd+/+ Baf	266

## Sheet:  Fig5
Fig. 5 a, b	LC3 and p62 protein levels in 10% FCS and 1% FCS Ctsd+/+ and Ctsd-/- PyMT cells
n = 4
											LC3
																						LC3
				LC3							TUBA				LC3
				TUBA
				p62
				TUBA
Fig. 5 c, d	Relative LC3 and p62 expression determined by RT-PCR in 10% FCS and 1% FCS Ctsd+/+ and Ctsd-/- PyMT cells
n = 3
Exp 1	plate 1				Exp 2	plate 3				Exp 3	plate 1
Target	Sample	Cq	Cq Mean		Target	Sample	Cq	Cq Mean		Target	Sample	Cq	Cq Mean
Actin	ctsd+/+ 10%	18.1782	18.1894		Actin	ctsd+/+ 10%	19.0836	18.9273		Actin	ctsd+/+ 10%	21.2842	21.225
Actin	ctsd+/+ 10%	18.2233	18.1894		Actin	ctsd+/+ 10%	18.8175	18.9273		Actin	ctsd+/+ 10%	21.1421	21.225
Actin	ctsd+/+ 10%	18.1667	18.1894		Actin	ctsd+/+ 10%	18.8809	18.9273		Actin	ctsd+/+ 10%	21.2488	21.225
Actin	ctsd-/- 10%	18.3429	18.3226		Actin	ctsd-/- 10%	18.9789	19.0092		Actin	ctsd-/- 10%	20.8658	20.9325
Actin	ctsd-/- 10%	18.3382	18.3226		Actin	ctsd-/- 10%	19.0478	19.0092		Actin	ctsd-/- 10%	21.0128	20.9325
Actin	ctsd-/- 10%	18.2866	18.3226		Actin	ctsd-/- 10%	19.001	19.0092		Actin	ctsd-/- 10%	20.9189	20.9325
p62	ctsd+/+ 10%	28.1016	28.1172		p62	ctsd+/+ 10%	29.4611	29.3631		Actin	ctsd+/+ 1%	23.0026	23.0423
p62	ctsd+/+ 10%	28.1787	28.1172		p62	ctsd+/+ 10%	29.4316	29.3631		Actin	ctsd+/+ 1%	23.1468	23.0423
p62	ctsd+/+ 10%	28.0711	28.1172		p62	ctsd+/+ 10%	29.1967	29.3631		Actin	ctsd+/+ 1%	22.9774	23.0423
p62	ctsd-/- 10%	27.2859	27.3709		p62	ctsd-/- 10%	28.397	28.4463		Actin	ctsd-/- 1%	22.8739	22.9798
p62	ctsd-/- 10%	27.2767	27.3709		p62	ctsd-/- 10%	28.5553	28.4463		Actin	ctsd-/- 1%	23.1068	22.9798
p62	ctsd-/- 10%	27.5501	27.3709		p62	ctsd-/- 10%	28.3866	28.4463		Actin	ctsd-/- 1%	22.9588	22.9798
Actin	ctsd+/+ 1%	18.3756	18.3801		Actin	ctsd+/+ 1%	20.6828	20.7586		LC3	ctsd+/+ 10%	32.3143	32.2093
Actin	ctsd+/+ 1%	18.4605	18.3801		Actin	ctsd+/+ 1%	20.7973	20.7586		LC3	ctsd+/+ 10%	32.1639	32.2093
Actin	ctsd+/+ 1%	18.3042	18.3801		Actin	ctsd+/+ 1%	20.7957	20.7586		LC3	ctsd+/+ 10%	32.1497	32.2093
Actin	ctsd-/- 1%	19.4219	19.2273		Actin	ctsd-/- 1%	19.4616	19.4858		LC3	ctsd-/- 10%	30.6449	30.805
Actin	ctsd-/- 1%	19.0471	19.2273		Actin	ctsd-/- 1%	19.4924	19.4858		LC3	ctsd-/- 10%	30.8587	30.805
Actin	ctsd-/- 1%	19.2131	19.2273		Actin	ctsd-/- 1%	19.5033	19.4858		LC3	ctsd-/- 10%	30.9114	30.805
p62	ctsd+/+ 1%	28.4658	28.4182		p62	ctsd+/+ 1%	30.1906	30.2796		LC3	ctsd+/+ 1%	32.5537	32.7328
p62	ctsd+/+ 1%	28.4483	28.4182		p62	ctsd+/+ 1%	30.416	30.2796		LC3	ctsd+/+ 1%	32.9443	32.7328
p62	ctsd+/+ 1%	28.3404	28.4182		p62	ctsd+/+ 1%	30.2322	30.2796		LC3	ctsd+/+ 1%	32.7005	32.7328
p62	ctsd-/- 1%	25.7417	25.8551		p62	ctsd-/- 1%	27.7709	27.8189		LC3	ctsd-/- 1%	32.3846	32.206
p62	ctsd-/- 1%	25.8551	25.8551		p62	ctsd-/- 1%	27.9568	27.8189		LC3	ctsd-/- 1%	32.1459	32.206
p62	ctsd-/- 1%	25.9686	25.8551		p62	ctsd-/- 1%	27.7291	27.8189		LC3	ctsd-/- 1%	32.0874	32.206
LC3	ctsd+/+ 10%	28.4657	28.3809		LC3	ctsd+/+ 10%	30.2951	30.2269		p62	ctsd+/+ 10%	32.572	32.5132
LC3	ctsd+/+ 10%	28.3305	28.3809		LC3	ctsd+/+ 10%	30.1959	30.2269		p62	ctsd+/+ 10%	32.542	32.5132
LC3	ctsd+/+ 10%	28.3465	28.3809		LC3	ctsd+/+ 10%	30.1897	30.2269		p62	ctsd+/+ 10%	32.4256	32.5132
LC3	ctsd-/- 10%	27.8374	27.9587		LC3	ctsd-/- 10%	29.1781	29.2197		p62	ctsd-/- 10%	29.6067	29.7088
LC3	ctsd-/- 10%	28.0295	27.9587		LC3	ctsd-/- 10%	29.2838	29.2197		p62	ctsd-/- 10%	29.7529	29.7088
LC3	ctsd-/- 10%	28.0093	27.9587		LC3	ctsd-/- 10%	29.1973	29.2197		p62	ctsd-/- 10%	29.7669	29.7088
LC3	ctsd+/+ 1%	28.3456	28.2287		LC3	ctsd+/+ 1%	31.8886	31.5378		p62	ctsd+/+ 1%	32.2034	32.3344
LC3	ctsd+/+ 1%	28.2033	28.2287		LC3	ctsd+/+ 1%	31.5355	31.5378		p62	ctsd+/+ 1%	32.4574	32.3344
LC3	ctsd+/+ 1%	28.1372	28.2287		LC3	ctsd+/+ 1%	31.1893	31.5378		p62	ctsd+/+ 1%	32.3424	32.3344
LC3	ctsd-/- 1%	27.2269	27.1968		LC3	ctsd-/- 1%	28.7518	28.8454		p62	ctsd-/- 1%	31.2097	31.4849
LC3	ctsd-/- 1%	27.1275	27.1968		LC3	ctsd-/- 1%	28.7816	28.8454		p62	ctsd-/- 1%	31.8348	31.4849
LC3	ctsd-/- 1%	27.2362	27.1968		LC3	ctsd-/- 1%	29.0028	28.8454		p62	ctsd-/- 1%	31.4103	31.4849
Target	Content	Sample	Cq Mean		Target	Content	Sample	Cq Mean		Target	Content	Sample	Cq Mean
Actin	NRT	ctsd+/+ 10%	38.2941		Actin	NRT	ctsd+/+ 10%	0		Actin	NRT	ctsd+/+ 10%	42.1177
Actin	NRT	ctsd+/+ 1%	0		Actin	NRT	ctsd+/+ 1%	41.7503		Actin	NRT	ctsd-/- 10%	0
Actin	NRT	ctsd-/- 10%	40.0915		Actin	NRT	ctsd-/- 10%	28.2276		Actin	NRT	ctsd+/+ 1%	40.6329
Actin	NRT	ctsd-/- 1%	40.7418		Actin	NRT	ctsd-/- 1%	37.6716		Actin	NRT	ctsd-/- 1%	39.8292
p62	NRT	ctsd+/+ 10%	0		p62	NRT	ctsd+/+ 10%	0		LC3	NRT	ctsd+/+ 10%	0
p62	NRT	ctsd+/+ 1%	0		p62	NRT	ctsd+/+ 1%	0		LC3	NRT	ctsd-/- 10%	0
p62	NRT	ctsd-/- 10%	0		p62	NRT	ctsd-/- 10%	37.8813		LC3	NRT	ctsd+/+ 1%	0
p62	NRT	ctsd-/- 1%	0		p62	NRT	ctsd-/- 1%	0		LC3	NRT	ctsd-/- 1%	0
LC3	NRT	ctsd+/+ 10%	0		LC3	NRT	ctsd+/+ 10%	0		p62	NRT	ctsd+/+ 10%	0
LC3	NRT	ctsd+/+ 1%	0		LC3	NRT	ctsd+/+ 1%	0		p62	NRT	ctsd-/- 10%	0
LC3	NRT	ctsd-/- 10%	0		LC3	NRT	ctsd-/- 10%	38.8019		p62	NRT	ctsd+/+ 1%	0
LC3	NRT	ctsd-/- 1%	0		LC3	NRT	ctsd-/- 1%	43.2569		p62	NRT	ctsd-/- 1%	0
Fig. 5 f, g	Targeted amino acid analysis by LC-MS/MS in 1% FCS PyMT cells
n = 3
Peak areas
Sample	Sample5	Sample6	Sample7	Sample8	Sample13	Sample14	Sample15	Sample16	Sample21	Sample22	Sample23	Sample24	Sample29	Sample30	Sample31	Sample32	Sample37	Sample38	Sample39	Sample40	Sample45	Sample46	Sample47	Sample48	Sample53	Sample54	Sample55	Sample56	Sample61	Sample62	Sample63	Sample64	Sample69	Sample70	Sample71	Sample72
Lable	Blank_1	Blank_1	Blank_1	Blank_1	Ctsd-/-_1	Ctsd-/-_1	Ctsd-/-_1	Ctsd-/-_1	Ctsd+/+_1	Ctsd+/+_1	Ctsd+/+_1	Ctsd+/+_1	Blank_2	Blank_2	Blank_2	Blank_2	Ctsd-/-_2	Ctsd-/-_2	Ctsd-/-_2	Ctsd-/-_2	Ctsd+/+_2	Ctsd+/+_2	Ctsd+/+_2	Ctsd+/+_2	Blank_3	Blank_3	Blank_3	Blank_3	Ctsd-/-_3	Ctsd-/-_3	Ctsd-/-_3	Ctsd-/-_3	Ctsd+/+_3	Ctsd+/+_3	Ctsd+/+_3	Ctsd+/+_3
Methyl-Tyrosine	118061	117382	113462	111772	76880	71569.4	80024.6	73146.7	95043	95889.5	91619.6	99463.3	116613	120234	112164	120077	78416.4	75984.1	83104.4	73723.5	97895.5	97601.4	97228.2	101065	113113	112305	103808	131880	70452.6	68049	69440	69450.2	105429	103670	82258.2	98948.5
Isoleucine	6251.12	3846.49	3762.99	1355.54	114791	107310	119940	121703	61443.5	53619.6	59979.1	61873.3	4272.47	2167.67	2581.8	1848.53	124513	127409	120238	111123	69316.6	63652.8	63567.8	58210.8	6149.3	4172.6	3612.88	4554.55	159098	162117	159433	148969	71976.9	74402.9	53796.7	69670.1
Leucine	14842.2	8275.05	7138.01	2633.2	233709	197707	234813	242311	115150	100864	113079	113806	8496.39	4561.5	5423.22	4081.81	245587	246404	242234	223375	138815	127698	115154	115056	12060.3	8250.05	7245.21	8052.22	303649	315987	313523	310665	134110	139632	108619	134867
Phenylalanine	25034.8	14066.2	13411.5	4159.83	519020	482914	535172	565442	272913	239229	273058	273730	15736.6	7428.3	8131.1	6492.52	585193	577935	552432	503271	326763	298701	283819	266386	22984.1	14854.1	12152.7	15863.2	736601	764960	711613	729539	341401	345086	264126	320628
Tryptophan	2122.81	988.296	963.954	371.404	53487	47751.1	53731.9	55222	27106.3	23802.7	27590.2	27463.1	1087.93	509.905	481.321	530.88	55006.9	56837.4	51701.3	47198.3	31089.4	27067.4	26488.4	24604.1	1676.9	897.601	728.602	1074.54	71072.8	75519.6	70507.8	74462.1	32750.4	32448.3	26335.2	30024.3
Methionine	1514.43	838.782	933.309	315.426	26963.4	26443.9	28702.5	31736.1	11883.4	9954.97	11705.3	10637.8	884.296	406.229	522.683	351.421	34278.9	37126.8	34687.8	32124.7	15639.5	13898.6	13430.6	13571.1	1727.25	967.709	899.181	831.259	40656.3	41952.7	38493	42890.1	14535.1	13561.9	11186.8	14779
Valine	8185.57	4943.83	5433.85	1610.2	147016	146493	148973	163245	66812.2	58808.8	67928.7	62627.5	5206.71	2769.67	3265.75	1873.98	157349	165379	165364	156915	67546.6	69418.4	68035.3	64733.7	8274.31	5965.14	4841.01	5604.92	225544	235195	219353	219775	81997.8	77618.8	67619	79644.4
Tyrosine	43.7045	40.3048	9.48796	1.22632	1413.86	1590.64	1175.24	1363.6	558.882	544.647	596.343	833.906	22.7369	20.0649	4.31408	25.0484	1662.41	1409.23	1665.09	1152.48	704.024	785.976	617.341	529.454	60.4243	22.6703	0.464056	36.438	1994.49	3084.75	2103.09	2673.88	723.581	538.633	501.392	576.541
Proline	7.43332	10.12	2.87192	4.91023	28931.4	39250.6	31119.8	31292.9	4346.71	4462.92	4606.39	6017.72	2.51851	15.201	8.33412	6.92863	54626.5	45029.9	47041.6	39948.9	4353.91	4874.08	3329.92	3201.75	7.3059	6.15895	16.0658	12.1252	78996.9	122231	93060.9	137672	5553.29	6229.87	5778.84	6797.39
Alanine	7.07257	2.74562	10.9762	9.15679	19276.3	27497	23307.9	21404.4	6595.03	6248.27	6307.16	6187.59	14.4585	8.91722	1.08462	9.9465	16788.6	16779.2	20409.8	17912.6	5369.22	3382.79	2959.94	4050.4	28.4738	7.66874	8.56313	15.2216	15684.7	14060.4	14210.7	13219.8	4459.02	5079.73	4669.07	4342.67
Cysteine	9.59571	4.13311	7.76607	15.4437	2.65097	22.242	1.47247	8.76096	3.26156	1.62009	2.13371	4.41558	1.4291	1.96104	10.064	1.44568	1.99816	4.58959	36.2804	2.92808	6.50885	1.48728	4.24832	4.24212	12.7949	7.23398	25.3828	3.75034	2.70919	2.14839	2.59986	1.13146	1.4393	1.33027	7.85332	1.06083
Threonine	157.828	112.677	87.6309	28.9523	20304.9	15045	19847	15767.6	10698	11357.1	10961.6	10413.2	199.445	18.0091	26.253	52.262	17260.2	17286.2	15774.5	17946.5	8632.36	8432.68	8294.27	8893.8	176.019	40.6542	104.877	118.459	24203.4	20367.7	24818.5	20593.1	12216.5	12363.8	9411.66	9236.57
Glycine	14.361	6.03245	27.9228	39.3839	10561.4	10039.9	10789	8980.78	6086.23	6780.53	7058.7	5751.01	65.6207	43.6219	7.60874	50.5829	7807.83	8295.47	7799.92	8662.88	4849.33	5437.65	4552.38	4471.75	5.84451	9.34474	7.88517	28.77	12399.8	11728.2	14242.8	12035.3	10198.9	10887.2	9588.16	9339.63
Glutamate	590.901	3596.15	479.866	1024.94	121541	135178	128614	129388	75307.5	73852.2	76595.3	78732.6	1422.01	670.52	347.393	1511.75	139012	145247	140861	145364	73771.6	76119.9	66336.8	64741.4	382.006	1064.36	630.553	429.708	176319	178321	184842	192056	84299.6	90206.9	78828.8	80699.2
Glutamine	33108.2	27560	24640	8045.87	2.1665e+06	1.91838e+06	2.19941e+06	2.09512e+06	1.21567e+06	1.34077e+06	1.25119e+06	1.092e+06	32821.3	18216.9	20990	15814.4	2.54058e+06	2.86641e+06	2.32409e+06	2.60408e+06	1.18251e+06	1.17085e+06	1.15754e+06	1.19016e+06	35339.2	24612.4	20880.5	38837	2.48616e+06	2.03681e+06	2.65688e+06	2.177e+06	1.40886e+06	1.45986e+06	1.21864e+06	1.13205e+06
Aspartate	478.574	521.409	239.906	435.339	14053.2	16472.7	14990.1	14425.1	21717.9	20718.4	22569.5	24129.1	289.918	333.154	425.232	356.294	14756.2	13068.1	13581.4	13331.2	37941.1	35665.9	31671.9	28957.7	120.386	400.605	259.321	309.468	10295.9	12266	11081.1	11812.6	25312.1	26800.2	25131.4	24175.1
Serine	917.059	918.032	765.742	423.974	27728.3	25058	27986.5	27917.9	45194.2	48247.5	46159.7	41968.9	773.836	610.688	531.331	602.412	23427.9	24303.3	21192.9	22196.4	36914.6	36971.1	37002.4	39725.6	885.456	743.221	549.428	1026.9	10814.6	9509.98	12429.1	10001.7	51051.8	54706.8	47033.7	45186
Asparagine	40.0638	82.7853	21.1627	39.5648	16997	16758.9	17411.7	16370.1	6255.19	6155.97	6073.41	5544.6	24.6188	32.9366	29.4279	44.3696	17613.2	18302.7	17266.8	18796.7	4486.17	3855.34	3948.29	4000.6	19.8777	8.49885	29.5194	49.4962	24253.1	23076.5	25815.4	25414.7	8737.98	9234.13	8528.78	7817.66
Arginine	5812.02	4324.12	3928.21	1509.75	157411	123305	182909	173976	37843.5	36236.9	38707.7	27571.3	3956.46	2376.82	2797.27	1792.49	123198	186624	119661	156520	29508.2	24997.6	24371.2	24571	6065.22	3930.71	3487.03	4509.68	263659	227431	280284	215324	51145	44591.5	38381.9	32613
Histidine	4304.17	3351.11	2366.49	1330.18	153695	123726	162885	160958	47500.9	47944.2	49191.8	40723.2	2980.33	2003.07	2189.11	1529.26	135327	181786	120693	154584	43123.8	39532.6	38910.1	40659.1	3380.85	2800.02	1867.18	3869.42	249337	186930	250421	197551	66372.3	70583.4	58475.2	52788.5
Lysine	11821.7	10632.7	9263.39	3702.9	235501	166919	222284	286160	54361.1	75580.9	55874.2	63906.7	8913.16	5717.56	6991.73	4174.96	234741	307881	228759	258779	42664.1	56380.6	37345.8	55312.8	13836.4	9185.31	7566.27	10564	350705	409470	380370	390917	66254.7	57716.6	55181.8	49758.9
Cystine	727.597	492.373	546.884	174.298	384.358	442.631	630.27	420.425	681.707	281.885	616.282	247.553	595.373	309.537	398.057	221.605	194.287	143.365	341.636	111.127	802.279	445.219	414.894	172.61	708.636	432.351	419.225	831.489	444.037	322.051	357.979	285.107	1184.34	377.87	573.549	492.701
Fluorometric DNA quantification (for normalization to DNA content)
Fluorescence [AU]
Lable	Blank_1	Blank_1	Blank_1	Blank_1	Ctsd-/-_1	Ctsd-/-_1	Ctsd-/-_1	Ctsd-/-_1	Ctsd+/+_1	Ctsd+/+_1	Ctsd+/+_1	Ctsd+/+_1	Blank_2	Blank_2	Blank_2	Blank_2	Ctsd-/-_2	Ctsd-/-_2	Ctsd-/-_2	Ctsd-/-_2	Ctsd+/+_2	Ctsd+/+_2	Ctsd+/+_2	Ctsd+/+_2	Blank_D	Blank_D	Blank_D	Blank_D	Ctsd-/-_3	Ctsd-/-_3	Ctsd-/-_3	Ctsd-/-_3	Ctsd+/+_3	Ctsd+/+_3	Ctsd+/+_3	Ctsd+/+_3
Tec. Repl. 1	19418	28883	32369	20501	351005	287539	191089	156068	283101	157248	135386	93589	19584	20393	19850	21932	314415	370498	205286	194286	177192	165536	115244	62540	21950	21138	19467	18353	425140	422294	231131	173787	183237	157638	87892	86114
Tec. Repl. 2	19460	24695	21217	19133	326884	272189	191271	143895	264823	131765	143308	74509	18689	20900	21132	23912	307048	322753	194565	170402	167325	106324	98850	33900	20369	20772	20044	17921	462392	341530	221726	167442	181037	153464	92898	69085
Tec. Repl. 3	20333	28950	21317	19552	286664	222136	174691	143756	202974	134826	124474	49327	17652	28938	21494	21707	255146	292257	179042	160055	165768	135491	96408	22007	19840	21125	19925	17581	411263	313531	193302	163340	170510	157878	75812	39001
z scores (MetaboAnalyst output)
Label	Ctsd+/+_1	Ctsd+/+_2	Ctsd+/+_3	Ctsd-/-_1	Ctsd-/-_2	Ctsd-/-_3
Isoleucine	-0.0806988	0.250416	-0.0191348	0.190516	0.115641	0.298669
Leucine	-0.136909	0.220177	-0.0170974	0.157531	0.118376	0.290655
Phenylalanine	-0.113408	0.265263	0.0450155	0.191847	0.122295	0.342543
Tryptophan	-0.115646	0.186395	0.047619	0.194558	0.0680272	0.398639
Methionine	-0.250493	0.188042	-0.141154	0.217593	0.323976	0.312155
Valine	-0.175327	0.0826285	-0.0865225	0.199977	0.180948	0.373357
Tyrosine	-0.0496689	0.0203406	-0.180227	0.128193	0.0837275	0.534059
Proline	-0.235336	-0.248787	-0.212118	0.0502733	0.140563	0.70441
Alanine	-0.0913357	-0.192419	-0.193141	0.516606	0.198917	0.0155235
Cysteine	-0.246733	0.273832	-0.62591	-0.193177	0.314749	-0.675182
Threonine	0.168936	0.168936	0.142996	0.233787	0.0431258	0.402399
Glycine	0.08315	0.0171607	0.486418	0.0894347	-0.0991062	0.182658
Glutamate	-0.00240674	0.145608	0.20698	0.116727	0.0986763	0.452467
Glutamine	0.0469196	0.320925	0.123753	0.215601	0.320731	0.142564
Aspartate	0.224023	0.720218	0.345789	-0.166844	-0.217073	-0.253298
Serine	0.410385	0.47952	0.526353	-0.178375	-0.278732	-0.443317
Asparagine	-0.251373	-0.332733	0.0575867	0.258411	0.202798	0.536474
Arginine	-0.274853	-0.25932	-0.250327	0.308044	0.153532	0.572106
Histidine	-0.240655	-0.168639	-0.0853052	0.302555	0.167781	0.540209
Lysine	-0.20922	-0.185384	-0.309553	0.267498	0.267498	0.54466
Cystine	0.0737071	0.172017	-0.0799027	0.0583461	0.0767793	-0.212007

## Sheet: Fig6
Fig. 6 a	phosho-p38 MAPK and total p38 MAPK protein levels in 10% FCS and 1% FCS Ctsd+/+ and Ctsd-/- PyMT cells
														TUBA
				p-p38 MAPK					p38 MAPK
Fig. 6 b, c	phosho-P70S6K, phospho-S6, total P70S6K and total S6 protein levels in 10% FCS and 1% FCS Ctsd+/+ and Ctsd-/- PyMT cells
(p)-p70S6K n = 3
				p-P85S6K																p-P85S6K
				p-P70S6K								p-P85S6K								p-P70S6K
												p-P70S6K
				TUBA
												P70S6K								P70S6K
				P70S6K
																	p-P70S6K and total P70S6K were detected on same membrane
				TUBA								TUBA
												zu p-P70S6K
				p-S6								TUBA
												zu P70S6K
				(TUBA)
				S6
				TUBA
Fig. 6 g	Quantification of mTOR/LAMP1 co-localization [Pearson correlation coefficient] in PyMT cells
n = 6-8
	10% FCS		w/o FCS, AA		Acute AA-stimulation
	Ctsd+/+	Ctsd-/-	Ctsd+/+	Ctsd-/-	Ctsd+/+	Ctsd-/-
	0.519	0.095	0.241	0.126	0.446	0.143
	0.341	0.036	0.268	0.039	0.535	0.105
	0.438	0.084	0.238	0.035	0.462	0.202
	0.433	0.089	0.247	-0.018	0.56	0.093
	0.409	0.123	0.276	0.063	0.509	-0.004
	0.321	0.044	0.227	0.013	0.493	0.195
	0.381	0.098	0.216	0.092		0.054
			0.214	0.095

## Sheet: Fig7
Fig. 7 a	Tumor progression time [Days]			Fig. 7 b	Metastatic burden in lungs from PyMT mice with end-stage tumors						Fig. 7 c	Quantification of somatic and loss of heterozygosity mutations in tumors from 18-week-old PyMT mice
n = 10-12				n = 10-12		Lung area	Metastases area	Metastatic burden (all 3 planes)			n = 4
Controls	MMTV-cre;Ctsd-/-			Genotype	Section-No.	[Pixels]	[Pixels]	[%]			Mutation types	Ctsd-/-1	Ctsd-/-2	Ctsd-/-3	Ctsd-/-4	Ctsd+/+1	Ctsd+/+2	Ctsd+/+3	Ctsd+/+4	Ctsd-/- [%]	Ctsd+/+ [%]
67	59			Ctsd+/+	314-1	2235109	4760				intergenic	3	2	3	5	3	3	2	0	22.807	11.1111
84	30			Ctsd+/+	314-6	2436057	440	0.0770504			intragenic	1	0	2	0	0	1	0	0	5.26316	1.38889
39	35			Ctsd+/+	314-11	2574744	383				splice region	0	0	0	0	1	0	1	0	0	2.77778
77	63			Ctsd+/+	294-1	2329574	12607				non-coding	0	0	0	0	0	0	1	1	0	2.77778
31	38			Ctsd+/+	294-6	2691537	7715	0.288567			UTR	2	8	4	7	9	7	2	9	36.8421	37.5
31	56			Ctsd+/+	294-11	2779500	2188				synonymous	1	4	0	1	3	7	1	0	10.5263	15.2778
46	49			Ctsd+/+	376-1	2217016	1096				missense	2	3	1	5	4	8	3	1	19.2982	22.2222
52	32			Ctsd+/+	376-6	2627712	210	0.0305063			stop	0	0	0	0	2	1	0	0	0	4.16667
59	56			Ctsd+/+	376-11	2783214	1021				inframe indel	1	1	0	0	1	0	0	1	3.50877	2.77778
74	53			Ctsd+/+	375-1	2077136	39535				frameshift	0	1	0	0	0	0	0	0	1.75439	0
49				Ctsd+/+	375-6	3020735	86389	3.15865
63				Ctsd+/+	375-11	3131306	134007
				Ctsd+/+	460-1	2978907	15620
				Ctsd+/+	460-6	2529387	12805	0.412555
				Ctsd+/+	460-11	2574028	4919
				Ctsd+/+	442-1	3000557	114058
				Ctsd+/+	442-6	3042532	216836	6.0249
				Ctsd+/+	442-11	3150032	222982
				Ctsd+/+	424-1	2694087	5578
				Ctsd+/+	424-6	2748935	15508	0.538402
				Ctsd+/+	424-11	2526677	21823
				Ctsd+/+	434-1	2484743	14424
				Ctsd+/+	434-6	3088471	16277	0.68479
				Ctsd+/+	434-11	3028398	28202
				Ctsd+/+	435-1	2428857	1216
				Ctsd+/+	435-6	2629050	1854	0.05482
				Ctsd+/+	435-11	2592591	1124
				Ctsd+/+	471-1	2559336	18312
				Ctsd+/+	471-6	2778039	9408	0.491818
				Ctsd+/+	471-11	2587300	11255
				Ctsd+/+	473-1	1965968	2182
				Ctsd+/+	473-6	2567972	4478	0.201912
				Ctsd+/+	473-11	2186321	6909
				Ctsd+/+	479-1	1941891	3648
				Ctsd+/+	479-6	2393217	1982	0.146981
				Ctsd+/+	479-11	2314066	4143
				Ctsd-/-	289-1	2342715	15662
				Ctsd-/-	289-6	2207522	1560	0.25169
				Ctsd-/-	289-11	2427781	341
				Ctsd-/-	288-1	3318611	8557
				Ctsd-/-	288-6	3049058	256	0.111507
				Ctsd-/-	288-11	2910664	1533
				Ctsd-/-	287-1	2310906	459
				Ctsd-/-	287-6	2447672	485	0.0482312
				Ctsd-/-	287-11	2690953	2649
				Ctsd-/-	347-1	1830537	9083
				Ctsd-/-	347-6	1936241	2347	0.318731
				Ctsd-/-	347-11	1495974	5344
				Ctsd-/-	368-1	3142000	6640
				Ctsd-/-	368-6	3262457	12435	0.484378
				Ctsd-/-	368-11	2842244	25714
				Ctsd-/-	393-1	1381780	1116
				Ctsd-/-	393-6	2890229	3853	0.388044
				Ctsd-/-	393-11	2988512	23205
				Ctsd-/-	394-1	3099003	2285
				Ctsd-/-	394-6	3013541	3733	0.240365
				Ctsd-/-	394-11	2874199	15583
				Ctsd-/-	417-1	2613178	864
				Ctsd-/-	417-6	2527594	853	0.0402605
				Ctsd-/-	417-11	3100550	1601
				Ctsd-/-	422-1	2805105	13132
				Ctsd-/-	422-6	3435996	19410	0.877651
				Ctsd-/-	422-11	3111024	49537
				Ctsd-/-	443-1	3431675	17193
				Ctsd-/-	443-6	3355572	15389	0.377908
				Ctsd-/-	443-11	3156167	4995
Fig. 7 f	Quantification of labelretaining cells among 10% FCS, 1% FCS and 1% FCS LT Ctsd+/+ and Ctsd-/- PyMT cells
n = 6
12.12.2016					14.02.2017					09.06.2017					22.09.2017					12.10.2017					27.10.2017					13.11.2017
Name		Statistic	#Cells		Name		Statistic	#Cells		Name		Statistic	#Cells		Name		Statistic	#Cells		Name		Statistic	#Cells		Name		Statistic	#Cells		Name		Statistic	#Cells
					ctsd-/- LT			20000		ctsd-/- LT			20000		ctsd-/- LT			20000		ctsd-/- LT			20000		ctsd-/- LT			10000		ctsd-/- LT			20000
					ctsd-/- LT eFluor670 high		3.88	775		ctsd-/- LT eFluor670 high		11.1	2227		ctsd-/- LT eFluor670 high		5.99	1197		ctsd-/- LT eFluor670 high		11.6	2315		ctsd-/- LT eFluor670 high		17.5	1755		ctsd-/- LT eFluor670 high		35.5	7098
					ctsd-/- LT eFluor670 neg		1.86	372		ctsd-/- LT eFluor670 neg		0.19	39		ctsd-/- LT eFluor670 neg		0.17	33		ctsd-/- LT eFluor670 neg		0.92	183		ctsd-/- LT eFluor670 neg		0.16	16		ctsd-/- LT eFluor670 neg		0.14	27
					ctsd-/- LT eFluor670 low		94.3	18853		ctsd-/- LT eFluor670 low		88.7	17734		ctsd-/- LT eFluor670 low		93.8	18770		ctsd-/- LT eFluor670 low		87.5	17502		ctsd-/- LT eFluor670 low		82.3	8229		ctsd-/- LT eFluor670 low		64.4	12875
ctsd-/- 1%			10000		ctsd-/- 1%			20000		ctsd-/- 1%			20000		ctsd-/- 1%			20000		ctsd-/- 1%			20000		ctsd-/- 1%			4783		ctsd-/- 1%			20000
ctsd-/- 1% eFluor670 high		37.7	3768		ctsd-/- 1% eFluor670 high		24.3	4865		ctsd-/- 1% eFluor670 high		70.6	14122		ctsd-/- 1% eFluor670 high		18	3595		ctsd-/- 1% eFluor670 high		33.1	6610		ctsd-/- 1% eFluor670 high		64.7	3093		ctsd-/- 1% eFluor670 high		47.7	9542
ctsd-/- 1% eFluor670 neg		2.13	213		ctsd-/- 1% eFluor670 neg		8.45	1690		ctsd-/- 1% eFluor670 neg		0.57	115		ctsd-/- 1% eFluor670 neg		0.61	123		ctsd-/- 1% eFluor670 neg		0.88	176		ctsd-/- 1% eFluor670 neg		0.9	43		ctsd-/- 1% eFluor670 neg		0.065	13
ctsd-/- 1% eFluor670 low		60.2	6019		ctsd-/- 1% Fluor670 low		67.2	13445		ctsd-/- 1% Fluor670 low		28.8	5763		ctsd-/- 1% Fluor670 low		81.4	16282		ctsd-/- 1% Fluor670 low		66.1	13214		ctsd-/- 1% Fluor670 low		34.4	1647		ctsd-/- 1% Fluor670 low		52.2	10445
ctsd-/- 10%			10000		ctsd-/- 10%			20000		ctsd-/- 10%			20000		ctsd-/- 10%			20000		ctsd-/- 10%			20000		ctsd-/- 10%			10637		ctsd-/- 10%			20000
ctsd-/- 10% eFluor670 high		0.95	95		ctsd-/- 10% eFluor670 high		0.93	186		ctsd-/- 10% eFluor670 high		38.1	7616		ctsd-/- 10% eFluor670 high		9.9	1980		ctsd-/- 10% eFluor670 high		0.19	39		ctsd-/- 10% eFluor670 high		25.9	2753		ctsd-/- 10% eFluor670 high		13	2598
ctsd-/- 10% eFluor670 neg		6.66	666		ctsd-/- 10% eFluor670 neg		12	2402		ctsd-/- 10% eFluor670 neg		0.53	106		ctsd-/- 10% eFluor670 neg		0.77	153		ctsd-/- 10% eFluor670 neg		88.2	17636		ctsd-/- 10% eFluor670 neg		1.69	180		ctsd-/- 10% eFluor670 neg		0.21	42
ctsd-/- 10% eFluor670 low		92.4	9239		ctsd-/- 10% Fluor670 low		87.1	17412		ctsd-/- 10% Fluor670 low		61.4	12278		ctsd-/- 10% Fluor670 low		89.3	17867		ctsd-/- 10% Fluor670 low		11.6	2325		ctsd-/- 10% Fluor670 low		72.4	7704		ctsd-/- 10% Fluor670 low		86.8	17360
					ctsd+/+ LT			20000		ctsd+/+ LT			20000		ctsd+/+ LT			20000		ctsd+/+ LT			20000		ctsd+/+ LT			10000		ctsd+/+ LT			20000
					ctsd+/+ LT eFluor670 high		1.14	227		ctsd+/+ LT eFluor670 high		23.7	4743		ctsd+/+ LT eFluor670 high		16.3	3261		ctsd+/+ LT eFluor670 high		4.26	852		ctsd+/+ LT eFluor670 high		9.69	969		ctsd+/+ LT eFluor670 high		39.3	7866
					ctsd+/+ LT eFluor670 neg		1.35	271		ctsd+/+ LT eFluor670 neg		0.76	152		ctsd+/+ LT eFluor670 neg		0.36	71		ctsd+/+ LT eFluor670 neg		2.12	425		ctsd+/+ LT eFluor670 neg		0.53	53		ctsd+/+ LT eFluor670 neg		0.09	18
					ctsd+/+ LT eFluor670 low		97.5	19502		ctsd+/+ LT eFluor670 low		75.5	15105		ctsd+/+ LT eFluor670 low		83.3	16668		ctsd+/+ LT eFluor670 low		93.6	18723		ctsd+/+ LT eFluor670 low		89.8	8978		ctsd+/+ LT eFluor670 low		60.6	12116
ctsd+/+ 1%			10000		ctsd+/+ 1%			20000		ctsd+/+ 1%			20000		ctsd+/+ 1%			20000		ctsd+/+ 1%			20000		ctsd+/+ 1%			2789		ctsd+/+ 1%			20000
ctsd+/+ 1% eFluor670 high		11.8	1179		ctsd+/+ 1% eFluor670 high		12	2397		ctsd+/+ 1% eFluor670 high		10.7	2135		ctsd+/+ 1% eFluor670 high		4.06	811		ctsd+/+ 1% eFluor670 high		21.8	4360		ctsd+/+ 1% eFluor670 high		41.8	1167		ctsd+/+ 1% eFluor670 high		39.1	7813
ctsd+/+ 1% eFluor670 neg		0.67	67		ctsd+/+ 1% eFluor670 neg		0.68	136		ctsd+/+ 1% eFluor670 neg		0.43	86		ctsd+/+ 1% eFluor670 neg		0.075	15		ctsd+/+ 1% eFluor670 neg		0.71	143		ctsd+/+ 1% eFluor670 neg		0.86	24		ctsd+/+ 1% eFluor670 neg		0.02	4
ctsd+/+ 1% eFluor670 low		87.5	8754		ctsd+/+ 1% Fluor670 low		87.3	17467		ctsd+/+ 1% Fluor670 low		88.9	17779		ctsd+/+ 1% Fluor670 low		95.9	19174		ctsd+/+ 1% Fluor670 low		77.5	15497		ctsd+/+ 1% Fluor670 low		57.3	1598		ctsd+/+ 1% Fluor670 low		60.9	12183
ctsd+/+ 10%			10000		ctsd+/+ 10%			20000		ctsd+/+ 10%			20000		ctsd+/+ 10%			20000		ctsd+/+ 10%			20000		ctsd+/+ 10%			14412		ctsd+/+ 10%			20000
ctsd+/+ 10% eFluor670 high		0.12	12		ctsd+/+ 10% eFluor670 high		0.38	76		ctsd+/+ 10% eFluor670 high		15.7	3131		ctsd+/+ 10% eFluor670 high		2.38	477		ctsd+/+ 10% eFluor670 high		0.31	62		ctsd+/+ 10% eFluor670 high		6.41	924		ctsd+/+ 10% eFluor670 high		11.5	2291
ctsd+/+ 10% eFluor670 neg		36.4	3636		ctsd+/+ 10% eFluor670 neg		61.4	12271		ctsd+/+ 10% eFluor670 neg		1.33	267		ctsd+/+ 10% eFluor670 neg		0.34	67		ctsd+/+ 10% eFluor670 neg		87.6	17521		ctsd+/+ 10% eFluor670 neg		1.37	197		ctsd+/+ 10% eFluor670 neg		0.46	92
ctsd+/+ 10% eFluor670 low		63.5	6352		ctsd+/+ 10% Fluor670 low		38.3	7653		ctsd+/+ 10% Fluor670 low		83	16602		ctsd+/+ 10% Fluor670 low		97.3	19456		ctsd+/+ 10% Fluor670 low		12.1	2417		ctsd+/+ 10% Fluor670 low		92.2	13291		ctsd+/+ 10% Fluor670 low		88.1	17617

## Sheet: Fig8
Fig. 8 a	Phospho-kinase antibody arrays with lysates from 1% FCS and 1% FCS LT Ctsd+/+ and Ctsd-/- PyMT cells
n = 2
#1		ctsd+/+ 1% A	ctsd-/- 1% A	ctsd+/+ LT A	ctsd-/- LT A		#2		ctsd+/+ 1% A	ctsd-/- 1% A	ctsd+/+ LT A	ctsd-/- LT A
Reference Spot		52255.6	49585.4	46357.1	46459.9		Reference Spot		49611.9	45794.3	53770.7	52089.2
p38alpha T180/Y182		3237.85	3615.31	2250.98	2514.25		p38alpha T180/Y182		2908.08	4271.4	3420.3	3351.86
ERK1/2 T202/Y204, T185/Y187		6675.76	11286.2	2762.1	10496.9		ERK1/2 T202/Y204, T185/Y187		19474.7	19278.1	22652.5	16607.6
JNK 1/2/3 T183/Y185, T221/Y223		7639.71	8173.97	6702.49	5446.7		JNK 1/2/3 T183/Y185, T221/Y223		12053	14829.1	12683.6	11833.9
GSK-3alpha/beta S21/S9		24269.8	21330	21807	19161.6		GSK-3alpha/beta S21/S9		35175.4	29943.3	30810.4	35315.9
EGF R Y1086		2659.41	1683.59	1348.9	1100.92		EGF R Y1086		1974.51	2577.24	2662.21	2041.78
MSK1/2 S376/S360		6862.05	8223.88	5468.42	7599.18		MSK1/2 S376/S360		5411.05	7276.45	7292.16	6679.08
AMPKalpha1 T183		1948.97	1661.07	2086.91	1661.52		AMPKalpha1 T183		3066.08	3989.38	3930.2	6514.84
Akt 1/2/3 S473		3854.27	5659.25	3006.45	4550.36		Akt 1/2/3 S473		15120.5	9504.64	12055.5	16213.2
TOR S2448		2782.43	3408.48	2347.6	2374.17		TOR S2448		2619.72	4533.32	3626.78	3785.68
CREB S133		3160.57	4122.17	2797.44	6545.89		CREB S133		11350.6	11315.4	9104.64	25725.4
HSP27 S78/S82		1153.96	1526.21	1144.13	1297.28		HSP27 S78/S82		1875.78	2266.6	2002.17	2140.25
AMPKalpha2 T172		3940.5	4120.76	2983.61	3429.06		AMPKalpha2 T172		4573.08	6348.69	5141.21	6077.94
beta-Catenin		3028.16	3601.87	2136.25	3402.85		beta-Catenin		6794.01	14904.2	10295.5	8401.52
Src Y419		5034.49	5230.25	3915.98	5739.51		Src Y419		4975.62	7623.05	7684.3	8227.17
Lyn Y397		1012.49	1062.92	772.04	811.09		Lyn Y397		1806.02	3138.66	2245.35	1762.88
Lck Y394		254.05	317.12	168.21	265.43		Lck Y394		537.29	933.47	677.88	735.67
STAT2 Y689		3753.99	4496.65	3467.42	3532.04		STAT2 Y689		4793.73	6968.96	5654.47	6377.15
STAT5a Y694		1470.28	1916.45	1470.99	1834.33		STAT5a Y694		1986.63	3218.25	2813.07	2415.96
Fyn Y420		1031.24	1506.06	728.66	939.06		Fyn Y420		1521.24	3381.72	1442.61	1857.27
Yes Y426		2797.91	3362.02	3023.47	3372.49		Yes Y426		3917.36	5813.72	6100.92	6768.53
Fgr Y412		325.64	441.18	313.34	401.12		Fgr Y412		726.26	1478.06	1252.19	1280.6
STAT6 Y641		3301.85	4530.31	2663.68	3979.34		STAT6 Y641		4812.61	5880.67	4643.07	5155.97
STAT5b Y699		2489.91	3518.58	2175.14	3075.59		STAT5b Y699		2248.93	3742.67	3125.03	3109.01
Hck Y411		2476.42	3552.24	2152.27	2993.63		Hck Y411		2573.95	4489.25	3547.13	3656.17
Chk-2 T68		1961.68	2500.96	1679.29	2023.14		Chk-2 T68		3201.79	5068.7	3938.93	3972.64
FAK Y397		3539.03	4522.26	3414.83	4589.75		FAK Y397		12820.5	13056	11034.6	13927.2
PDGF Rbeta Y751		1449.57	1700.91	1427	1498.47		PDGF Rbeta Y751		2551.57	2927.68	2441.37	3420.13
STAT5a/b Y694/Y699		2994.54	4063.77	2880.98	3692.28		STAT5a/b Y694/Y699		3544.05	5261.92	5289.18	5129.23
Reference Spot		50488.9	49989.7	49731.1	48343.1		Reference Spot		53391.5	51113.2	53865	50865.1
PRAS40 T246		3555.57	4802.5	3019.41	3927.7		PRAS40 T246		9754.48	9350.52	6440.43	9094.55
NC		0	0	0	0		NC		0	0	0	0
		ctsd+/+ 1% B	ctsd-/- 1% B	ctsd+/+ LT B neu	ctsd-/- LT B				ctsd-/- 1% B	ctsd-/- LT B	ctsd+/+ 1% B	ctsd+/+ LT B
p53 S392		1125.95	1218.15	1065.64	1217.17		p53 S392		2465.83	2571.7	1912.78	2962.25
Reference Spot		50819.3	49111.8	49717	44946.5		Reference Spot		51797.4	52308.6	57255.1	56136.3
Akt 1/2/3 T308		1671.42	1994.29	1275.11	1950.41		Akt 1/2/3 T308		2699.08	4120.46	3491.35	3333.96
p53 S64		1918.9	1886.53	1611.51	2050.83		p53 S64		2909.39	3237.8	2930.68	3278.78
p70 S6 Kinase T389		1270	1428.06	1239.12	1375.68		p70 S6 Kinase T389		2435.04	3024.12	4103.56	2927.96
p53 S15		934.91	791.89	897.7	867.86		p53 S15		1548.77	1844.13	1533.03	1969.42
c-Jun S63		3242.61	3110.57	2608.2	2523.67		c-Jun S63		9181.93	3633.88	5539.31	6357.63
p70 S6 Kinase T421/S424		1579.96	2394.81	1529.84	1663.13		p70 S6 Kinase T421/S424		3106.17	2805.1	3432.03	3360.71
RSK1/2/3 S380/S386/S377		1159.03	1271.29	1046.07	1384.88		RSK1/2/3 S380/S386/S377		2138.03	2278.99	1791.96	2451.36
eNOS S1177		1075.25	958.59	1014.67	1076.95		eNOS S1177		2427.28	2198.33	2248	2525.96
STAT3 Y705		1301.78	1410.47	1417.77	1586.57		STAT3 Y705		2449.32	3307.24	2551.98	2771.33
p27 T198		443.98	466.49	459.36	443.46		p27 T198		2604.61	4866.24	1274.28	2270.12
PLC-gamma1 Y783		1045.27	810.37	939.96	953.05		PLC-gamma1 Y783		2709.9	2848.42	2801.22	3031.28
STAT3 S727		1336.49	1861.66	1465.54	2210.89		STAT3 S727		2633.72	3862.91	2865.16	3626.93
WNK1 T60		13623.3	15035	9699.77	16587.4		WNK1 T60		22819.6	36427.3	24229.2	18896.9
PYK2 Y402		1616.83	1650.85	1597.94	1781.45		PYK2 Y402		3364.74	3097.12	3256.42	3748.42
HSP60		1008.67	3426.74	1168.57	2441.91		HSP60		15918	6956.75	4881.53	9148.72
NC		0	0	0	0		NC		0	0	0	0
Fig. 8 b, c	Expression analysis of the CREB gene set in 1% FCS and 1% FCS LT Ctsd+/+ and Ctsd-/- PyMT cells
n = 3
Ctsd-/- 1% FCS LT vs 1% FCS				1% FCS LT Ctsd-/- vs Ctsd+/+				1% FCS Ctsd-/- vs Ctsd+/+
Symbol	Genename	logFC	adj.P.Val	Symbol	Genename	logFC	adj.P.Val	Symbol	Genename	logFC	adj.P.Val
Irf6	interferon regulatory factor 6	-2.82919	1.84e-11	Mxd1	MAX dimerization protein 1	-3.18772	4.17e-14	Trip6	thyroid hormone receptor interactor 6	-4.96065	6.71e-13
Mpzl2	myelin protein zero-like 2	-3.26147	2.39e-11	Trip6	thyroid hormone receptor interactor 6	-5.00577	3.88e-13	Irf6	interferon regulatory factor 6	2.29009	2.35e-12
Rab25	RAB25, member RAS oncogene family	-3.60495	3.91e-11	Rgs3	regulator of G-protein signaling 3	-3.41306	1.45e-11	Mpzl2	myelin protein zero-like 2	2.35354	1.33e-11
Mxd1	MAX dimerization protein 1	-2.69278	4.89e-10	Nfx1	nuclear transcription factor, X-box binding 1	-1.12099	3.05e-11	Rab25	RAB25, member RAS oncogene family	2.63452	1.64e-11
Pgap2	post-GPI attachment to proteins 2	-1.66979	1.18e-08	Pak3	p21 protein (Cdc42/Rac)-activated kinase 3	-2.95813	1.08e-09	Nfx1	nuclear transcription factor, X-box binding 1	-0.89018	3.58e-10
Prkcz	protein kinase C, zeta	-3.19379	1.42e-08	Srrm4	serine/arginine repetitive matrix 4	-7.37905	1.35e-08	Wisp1	WNT1 inducible signaling pathway protein 1	-5.1139	4.84e-10
Dbn1	drebrin 1	5.59775	4.63e-08	Pgap2	post-GPI attachment to proteins 2	-0.95836	7.89e-08	Srrm4	serine/arginine repetitive matrix 4	-9.72065	5.19e-10
Kazn	kazrin, periplakin interacting protein	-2.18865	8.02e-08	Cdadc1	cytidine and dCMP deaminase domain containing 1	-1.01922	9.81e-08	Prkcz	protein kinase C, zeta	2.85435	2.13e-09
Ltbp1	latent transforming growth factor beta binding protein 1	2.74581	1.01e-07	Tiprl	TIP41, TOR signalling pathway regulator-like (S. cerevisiae)	1.04428	1.06e-07	Prkch	protein kinase C, eta	2.09206	3.62e-09
Fut1	fucosyltransferase 1	-4.24559	1.25e-07	Dbn1	drebrin 1	4.45282	1.1e-07	Arhgap23	Rho GTPase activating protein 23	-1.7907	3.8e-09
Fmnl3	formin-like 3	2.36698	1.47e-07	Epas1	endothelial PAS domain protein 1	-3.24675	1.12e-07	Rcn1	reticulocalbin 1	-3.49237	4.31e-09
Rgs3	regulator of G-protein signaling 3	-2.72751	1.58e-07	Lmo4	LIM domain only 4	1.04184	1.6e-07	Syt11	synaptotagmin XI	-2.70215	5.17e-09
Prkch	protein kinase C, eta	-2.01736	2.63e-07	Unk	unkempt family zinc finger	-0.98792	1.77e-07	Prkar1a	protein kinase, cAMP dependent regulatory, type I, alpha	-0.92286	1.03e-08
Syt11	synaptotagmin XI	3.94708	2.81e-07	Slc31a1	solute carrier family 31, member 1	-1.0941	2.25e-07	Parp2	poly (ADP-ribose) polymerase family, member 2	-1.24393	1.22e-08
Msx2	msh homeobox 2	-1.80134	5.99e-07	Fmnl3	formin-like 3	1.51899	4.04e-07	Pak3	p21 protein (Cdc42/Rac)-activated kinase 3	-2.51001	1.34e-08
Ptpn18	protein tyrosine phosphatase, non-receptor type 18	-3.71745	8.04e-07	Akirin1	akirin 1	-0.98935	4.11e-07	Arhgef7	Rho guanine nucleotide exchange factor (GEF7)	0.696058	1.68e-08
Rin2	Ras and Rab interactor 2	-1.56078	9.34e-07	Prkar1a	protein kinase, cAMP dependent regulatory, type I, alpha	-0.72701	4.48e-07	Cyld	CYLD lysine 63 deubiquitinase	0.932139	2.19e-08
Mapre2	microtubule-associated protein, RP/EB family, member 2	1.58526	1.32e-06	Usp8	ubiquitin specific peptidase 8	0.754775	4.71e-07	Scyl2	SCY1-like 2 (S. cerevisiae)	0.83931	3.27e-08
Rcn1	reticulocalbin 1	3.14873	2.67e-06	Zbtb37	zinc finger and BTB domain containing 37	1.13194	4.93e-07	Zfyve27	zinc finger, FYVE domain containing 27	1.34675	3.41e-08
Wisp1	WNT1 inducible signaling pathway protein 1	5.23678	4.57e-06	Wnt10a	wingless-type MMTV integration site family, member 10A	-3.13154	7.79e-07	Cacnb2	calcium channel, voltage-dependent, beta 2 subunit	-6.71543	3.73e-08
Arhgap23	Rho GTPase activating protein 23	1.60329	4.68e-06	Swi5	SWI5 recombination repair homolog (yeast)	0.712512	8.14e-07	Fbxo34	F-box protein 34	-0.84523	4.27e-08
Plcl2	phospholipase C-like 2	-3.52636	7.24e-06	Fbxo34	F-box protein 34	-0.681	1.01e-06	Fut1	fucosyltransferase 1	3.62981	6.08e-08
Scyl2	SCY1-like 2 (S. cerevisiae)	-0.77966	1.75e-05	Mapk1ip1l	mitogen-activated protein kinase 1 interacting protein 1-like	-0.67006	1.02e-06	Unk	unkempt family zinc finger	-1.02933	1.18e-07
Arl4d	ADP-ribosylation factor-like 4D	6.0256	2.98e-05	Prmt5	protein arginine N-methyltransferase 5	-0.97702	1.11e-06	Ltbp1	latent transforming growth factor beta binding protein 1	-1.74578	1.99e-07
Tmem147	transmembrane protein 147	-0.74815	3.29e-05	Mpzl2	myelin protein zero-like 2	-0.90793	1.12e-06	Ctnna1	catenin (cadherin associated protein), alpha 1	0.716801	2.62e-07
Plpp6	phospholipid phosphatase 6	-1.18906	3.91e-05	Msx2	msh homeobox 2	-1.09495	2.31e-06	Slc31a1	solute carrier family 31, member 1	-1.05517	2.66e-07
Arhgef7	Rho guanine nucleotide exchange factor (GEF7)	-0.56591	4.65e-05	Plcl2	phospholipase C-like 2	-2.34109	2.55e-06	Senp2	SUMO/sentrin specific peptidase 2	0.914917	3.04e-07
Tmub2	transmembrane and ubiquitin-like domain containing 2	1.03719	5.06e-05	Pnrc1	proline-rich nuclear receptor coactivator 1	-1.21719	3.1e-06	Kazn	kazrin, periplakin interacting protein	1.35663	3.15e-07
Wnt10a	wingless-type MMTV integration site family, member 10A	-3.74173	5.09e-05	Kcnf1	potassium voltage-gated channel, subfamily F, member 1	-8.52246	3.38e-06	Ogdh	oxoglutarate (alpha-ketoglutarate) dehydrogenase (lipoamide)	-0.81854	3.17e-07
Cd2ap	CD2-associated protein	-0.89125	5.38e-05	Rab25	RAB25, member RAS oncogene family	-0.97044	3.67e-06	Areg	amphiregulin	1.58872	5.76e-07
Mycbpap	MYCBP associated protein	-2.02	5.86e-05	Rin2	Ras and Rab interactor 2	-0.90648	5.01e-06	Mycbpap	MYCBP associated protein	2.20443	6.66e-07
Zfyve27	zinc finger, FYVE domain containing 27	-1.07016	9.41e-05	Ppp2r2a	protein phosphatase 2, regulatory subunit B, alpha	-0.79749	5.32e-06	Ripk2	receptor (TNFRSF)-interacting serine-threonine kinase 2	-1.57804	7.69e-07
Pde4a	phosphodiesterase 4A, cAMP specific	6.52181	0.000133	Tacc2	transforming, acidic coiled-coil containing protein 2	-0.79445	5.63e-06	Esyt1	extended synaptotagmin-like protein 1	-0.83177	9.83e-07
Ormdl2	ORM1-like 2 (S. cerevisiae)	-0.98214	0.000148	Cd2ap	CD2-associated protein	-0.73861	5.81e-06	Kcnf1	potassium voltage-gated channel, subfamily F, member 1	-8.97893	1.27e-06
Cds1	CDP-diacylglycerol synthase 1	-2.49614	0.000153	Adnp2	ADNP homeobox 2	0.629186	6.01e-06	Fam131a	family with sequence similarity 131, member A	-3.40168	1.27e-06
Fancm	Fanconi anemia, complementation group M	1.48696	0.000153	Babam2	BRISC and BRCA1 A complex member 2	0.598655	1.22e-05	Plpp6	phospholipid phosphatase 6	1.07346	2.05e-06
Pkp4	plakophilin 4	0.644922	0.000159	Nectin3	nectin cell adhesion molecule 3	1.27422	1.36e-05	Arl4d	ADP-ribosylation factor-like 4D	-5.04134	2.38e-06
Smchd1	SMC hinge domain containing 1	0.889156	0.000186	Syt12	synaptotagmin XII	-1.55084	1.75e-05	Isl2	insulin related protein 2 (islet 2)	-6.53292	2.98e-06
Cyld	CYLD lysine 63 deubiquitinase	-0.64988	0.00029	Phactr1	phosphatase and actin regulator 1	4.46723	2.13e-05	Fancm	Fanconi anemia, complementation group M	-1.3831	3.16e-06
Mcm10	minichromosome maintenance 10 replication initiation factor	1.57651	0.000322	Mapre2	microtubule-associated protein, RP/EB family, member 2	0.854925	2.65e-05	Zbtb37	zinc finger and BTB domain containing 37	0.97469	3.31e-06
Esyt1	extended synaptotagmin-like protein 1	0.757703	0.000329	Ogdh	oxoglutarate (alpha-ketoglutarate) dehydrogenase (lipoamide)	-0.59327	2.76e-05	Traf4	TNF receptor associated factor 4	0.850253	4.02e-06
Ctnna1	catenin (cadherin associated protein), alpha 1	-0.5937	0.000345	Rrp1b	ribosomal RNA processing 1 homolog B (S. cerevisiae)	-0.77134	3.5e-05	Pgap2	post-GPI attachment to proteins 2	0.711431	4.37e-06
Zmiz1	zinc finger, MIZ-type containing 1	1.08446	0.000369	Nup214	nucleoporin 214	0.450092	4.17e-05	Cnot7	CCR4-NOT transcription complex, subunit 7	0.921441	5.82e-06
Ccdc124	coiled-coil domain containing 124	-0.88386	0.000431	Ubap1	ubiquitin-associated protein 1	-0.69988	4.84e-05	Ptpn18	protein tyrosine phosphatase, non-receptor type 18	2.51133	6.55e-06
Lmo4	LIM domain only 4	0.765726	0.000443	Bdp1	B double prime 1, subunit of RNA polymerase III transcription initiation factor IIIB	-0.62151	4.93e-05	Prmt5	protein arginine N-methyltransferase 5	-0.8139	8.15e-06
Nf1	neurofibromin 1	0.857049	0.000479	Crem	cAMP responsive element modulator	1.05901	5.16e-05	Tiprl	TIP41, TOR signalling pathway regulator-like (S. cerevisiae)	0.716604	8.47e-06
Nup214	nucleoporin 214	0.515754	0.000532	Haus2	HAUS augmin-like complex, subunit 2	0.900326	5.53e-05	Ormdl2	ORM1-like 2 (S. cerevisiae)	0.865376	9.23e-06
Zmynd15	zinc finger, MYND-type containing 15	-1.50029	0.000535	Kazn	kazrin, periplakin interacting protein	-0.83202	5.61e-05	Smchd1	SMC hinge domain containing 1	-0.76444	1.07e-05
Nolc1	nucleolar and coiled-body phosphoprotein 1	-0.8945	0.000636	Etnk1	ethanolamine kinase 1	0.526147	5.79e-05	Ikbkb	inhibitor of kappaB kinase beta	0.403945	1.11e-05
Epb41	erythrocyte membrane protein band 4.1	-0.61802	0.00065	Irf6	interferon regulatory factor 6	-0.53909	6.15e-05	Adam9	a disintegrin and metallopeptidase domain 9 (meltrin gamma)	-1.00767	1.3e-05
Ikbkb	inhibitor of kappaB kinase beta	-0.41203	0.000663	Scamp5	secretory carrier membrane protein 5	0.896669	7.05e-05	Prr3	proline-rich polypeptide 3	-0.5909	2.12e-05
Pnrc1	proline-rich nuclear receptor coactivator 1	-1.11992	0.000748	Rundc3a	RUN domain containing 3A	1.01473	9.36e-05	Synpo	synaptopodin	-2.49579	2.76e-05
Zdhhc4	zinc finger, DHHC domain containing 4	-0.58078	0.000807	Ripk2	receptor (TNFRSF)-interacting serine-threonine kinase 2	-1.03412	9.57e-05	Pde4a	phosphodiesterase 4A, cAMP specific	-4.62997	2.81e-05
Nectin3	nectin cell adhesion molecule 3	1.23674	0.000917	Wsb1	WD repeat and SOCS box-containing 1	0.557731	0.000101	Zcchc17	zinc finger, CCHC domain containing 17	-0.66559	3.02e-05
Swi5	SWI5 recombination repair homolog (yeast)	0.557492	0.000935	Parp2	poly (ADP-ribose) polymerase family, member 2	-0.62715	0.000115	Tmub2	transmembrane and ubiquitin-like domain containing 2	-0.71028	3.05e-05
Hsp90ab1	heat shock protein 90 alpha (cytosolic), class B member 1	-0.64792	0.000999	Ptpn18	protein tyrosine phosphatase, non-receptor type 18	-1.20612	0.000133	Trmt10c	tRNA methyltransferase 10C	0.882842	3.21e-05
Adam9	a disintegrin and metallopeptidase domain 9 (meltrin gamma)	0.974604	0.001032	Ltbp1	latent transforming growth factor beta binding protein 1	1.00002	0.000151	Sidt2	SID1 transmembrane family, member 2	-0.50123	3.31e-05
Usp8	ubiquitin specific peptidase 8	0.556976	0.001047	Sidt2	SID1 transmembrane family, member 2	-0.43579	0.000182	Zmynd15	zinc finger, MYND-type containing 15	1.42475	5.62e-05
Isl2	insulin related protein 2 (islet 2)	5.516	0.001174	Fosb	FBJ osteosarcoma oncogene B	1.74674	0.000186	Armc5	armadillo repeat containing 5	-0.69795	5.68e-05
Rps28	ribosomal protein S28	-0.73347	0.001428	Ppard	peroxisome proliferator activator receptor delta	0.601785	0.000229	Rccd1	RCC1 domain containing 1	-0.67248	6.05e-05
Lrrc8a	leucine rich repeat containing 8A	0.871328	0.001593	Nubpl	nucleotide binding protein-like	0.573426	0.000322	Ppp2r2a	protein phosphatase 2, regulatory subunit B, alpha	-0.62991	6.64e-05
Zbtb48	zinc finger and BTB domain containing 48	0.757315	0.001942	Nf1	neurofibromin 1	0.603369	0.000358	Nolc1	nucleolar and coiled-body phosphoprotein 1	0.732185	7.27e-05
Pfas	phosphoribosylformylglycinamidine synthase (FGAR amidotransferase)	0.643681	0.001961	Ttc1	tetratricopeptide repeat domain 1	0.391291	0.000386	Csdc2	cold shock domain containing C2, RNA binding	-4.65696	7.9e-05
Senp2	SUMO/sentrin specific peptidase 2	-0.61586	0.002085	Acbd4	acyl-Coenzyme A binding domain containing 4	0.598181	0.00043	Mapre2	microtubule-associated protein, RP/EB family, member 2	-0.73034	8.03e-05
Cacnb2	calcium channel, voltage-dependent, beta 2 subunit	3.88246	0.002129	Cep57	centrosomal protein 57	-0.51759	0.000439	Tmem147	transmembrane protein 147	0.45932	8.57e-05
Ttc1	tetratricopeptide repeat domain 1	0.465537	0.002198	Kcnj2	potassium inwardly-rectifying channel, subfamily J, member 2	-4.56673	0.000494	Ccdc124	coiled-coil domain containing 124	0.697085	8.79e-05
Synpo	synaptopodin	2.39319	0.002201	Bbs7	Bardet-Biedl syndrome 7 (human)	0.637511	0.000547	Zdhhc4	zinc finger, DHHC domain containing 4	0.500483	9.18e-05
Ythdc2	YTH domain containing 2	0.63806	0.00223	Notch4	notch 4	2.52009	0.000593	Fam174a	family with sequence similarity 174, member A	0.557787	0.000111
Relb	avian reticuloendotheliosis viral (v-rel) oncogene related B	-0.80093	0.002308	Psmc4	proteasome (prosome, macropain) 26S subunit, ATPase, 4	0.38269	0.00075	Fosb	FBJ osteosarcoma oncogene B	1.65304	0.000123
Tmem151a	transmembrane protein 151A	2.47116	0.002488	Ndel1	nudE neurodevelopment protein 1 like 1	0.472589	0.000839	Erlin2	ER lipid raft associated 2	0.585414	0.000132
Nfatc1	nuclear factor of activated T cells, cytoplasmic, calcineurin dependent 1	0.721105	0.002492	Areg	amphiregulin	0.796651	0.000982	Babam2	BRISC and BRCA1 A complex member 2	0.487521	0.000146
Xpnpep3	X-prolyl aminopeptidase 3, mitochondrial	-0.58382	0.002611	Top1	topoisomerase (DNA) I	0.386413	0.000982	Zbtb48	zinc finger and BTB domain containing 48	-0.63529	0.000173
Acbd4	acyl-Coenzyme A binding domain containing 4	0.695699	0.002623	Fos	FBJ osteosarcoma oncogene	-2.16152	0.001073	Fmnl3	formin-like 3	-0.84799	0.000173
Erlin2	ER lipid raft associated 2	-0.63187	0.002786	Ywhah	tyrosine 3-monooxygenase/tryptophan 5-monooxygenase activation protein, eta polypeptide	0.490856	0.001135	Mcm10	minichromosome maintenance 10 replication initiation factor	-1.11081	0.000183
Stxbp3	syntaxin binding protein 3	-0.56912	0.002902	Cacnb2	calcium channel, voltage-dependent, beta 2 subunit	-2.83297	0.001179	Mxi1	MAX interactor 1, dimerization protein	0.843305	0.000201
Atp6v0c	ATPase, H+ transporting, lysosomal V0 subunit C	-0.89716	0.002962	Rps28	ribosomal protein S28	-0.51547	0.001186	Rmi2	RecQ mediated genome instability 2	-1.7369	0.000237
Zcchc17	zinc finger, CCHC domain containing 17	0.617959	0.00372	Rcan1	regulator of calcineurin 1	0.434096	0.001302	Epas1	endothelial PAS domain protein 1	-2.43345	0.000247
Rccd1	RCC1 domain containing 1	0.68308	0.003748	Rnf7	ring finger protein 7	0.46935	0.001373	Rin2	Ras and Rab interactor 2	0.654297	0.000248
Sphk2	sphingosine kinase 2	-0.6013	0.003845	Csdc2	cold shock domain containing C2, RNA binding	-2.75462	0.001386	Med18	mediator complex subunit 18	-0.84187	0.000258
Parp2	poly (ADP-ribose) polymerase family, member 2	0.616778	0.004009	Lancl2	LanC (bacterial lantibiotic synthetase component C)-like 2	0.597654	0.002122	Ndrg4	N-myc downstream regulated gene 4	1.3206	0.000284
Stk38l	serine/threonine kinase 38 like	-0.47081	0.004163	Trmt10c	tRNA methyltransferase 10C	0.570367	0.002152	Sphk2	sphingosine kinase 2	0.551329	0.000286
Fosl2	fos-like antigen 2	0.961954	0.004494	Spag4	sperm associated antigen 4	1.15284	0.002872	Epb41	erythrocyte membrane protein band 4.1	0.451803	0.000288
Cdadc1	cytidine and dCMP deaminase domain containing 1	-0.56519	0.00509	Cmss1	cms small ribosomal subunit 1	0.693902	0.003445	Msx2	msh homeobox 2	0.706393	0.000291
Dxo	decapping exoribonuclease	-0.59818	0.00536	Dxo	decapping exoribonuclease	-0.4136	0.003779	Cmss1	cms small ribosomal subunit 1	0.977998	0.000342
Ncaph	non-SMC condensin I complex, subunit H	1.06076	0.005365	Fis1	fission, mitochondrial 1	0.413726	0.003848	Dbn1	drebrin 1	-1.14493	0.000344
Phactr1	phosphatase and actin regulator 1	2.84111	0.005648	Ythdc2	YTH domain containing 2	0.411609	0.003851	Phactr1	phosphatase and actin regulator 1	1.62612	0.000346
Suv39h2	suppressor of variegation 3-9 2	1.20546	0.006642	Pkp4	plakophilin 4	0.306152	0.003997	Relb	avian reticuloendotheliosis viral (v-rel) oncogene related B	0.673047	0.000367
Bdp1	B double prime 1, subunit of RNA polymerase III transcription initiation factor IIIB	-0.5292	0.006776	Ociad1	OCIA domain containing 1	0.322687	0.004077	Ahcyl1	S-adenosylhomocysteine hydrolase-like 1	-0.42341	0.000392
Armc5	armadillo repeat containing 5	0.618493	0.006847	Zmiz1	zinc finger, MIZ-type containing 1	0.552498	0.004184	Cds1	CDP-diacylglycerol synthase 1	1.77365	0.000405
Traf4	TNF receptor associated factor 4	-0.60201	0.006925	Pfas	phosphoribosylformylglycinamidine synthase (FGAR amidotransferase)	0.39249	0.004703	Atp10d	ATPase, class V, type 10D	-1.38089	0.000584
Rab43	RAB43, member RAS oncogene family	-0.5394	0.006934	Tmem151a	transmembrane protein 151A	1.76957	0.004988	Btaf1	B-TFIID TATA-box binding protein associated factor 1	0.459678	0.000592
Nbr1	neighbor of Brca1 gene 1	0.736987	0.008129	Gtf2h1	general transcription factor II H, polypeptide 1	-0.33707	0.005225	Ing3	inhibitor of growth family, member 3	0.51253	0.000624
Cox14	cytochrome c oxidase assembly protein 14	-0.53884	0.008208	Syt11	synaptotagmin XI	1.24492	0.005454	Ywhah	tyrosine 3-monooxygenase/tryptophan 5-monooxygenase activation protein, eta polypeptide	0.501517	0.000691
Fhod3	formin homology 2 domain containing 3	2.79069	0.008343	Nbr1	neighbor of Brca1 gene 1	0.532535	0.005584	Akirin1	akirin 1	-0.50366	0.000753
Btaf1	B-TFIID TATA-box binding protein associated factor 1	-0.48428	0.009313	Tmem147	transmembrane protein 147	-0.28883	0.005833	Ap2b1	adaptor-related protein complex 2, beta 1 subunit	0.290132	0.000832
Rmi2	RecQ mediated genome instability 2	1.47799	0.009678	Tspan7	tetraspanin 7	0.859433	0.00601	Sumo1	small ubiquitin-like modifier 1	0.557638	0.00086
Daam2	dishevelled associated activator of morphogenesis 2	3.90844	0.010468	Cdc5l	cell division cycle 5-like (S. pombe)	-0.24721	0.006188	Rap2a	RAS related protein 2a	0.643024	0.00089
Rfc3	replication factor C (activator 1) 3	0.71028	0.012626	Cox14	cytochrome c oxidase assembly protein 14	-0.37351	0.006616	Csnk1g2	casein kinase 1, gamma 2	0.428765	0.000972
Tacc2	transforming, acidic coiled-coil containing protein 2	-0.5077	0.012875	Rab11b	RAB11B, member RAS oncogene family	-0.32215	0.006901	Fos	FBJ osteosarcoma oncogene	-1.83608	0.001034
Scamp5	secretory carrier membrane protein 5	0.688254	0.013543	Slc25a25	solute carrier family 25 (mitochondrial carrier, phosphate carrier), member 25	0.48092	0.007384	Tmem198	transmembrane protein 198	0.842783	0.001088
Adnp2	ADNP homeobox 2	0.397999	0.013763	Smdt1	single-pass membrane protein with aspartate rich tail 1	-0.34234	0.008574	Rundc3a	RUN domain containing 3A	0.696549	0.001165
Haus2	HAUS augmin-like complex, subunit 2	0.669328	0.014152	Cnot7	CCR4-NOT transcription complex, subunit 7	0.428612	0.009555	Etnk1	ethanolamine kinase 1	0.376057	0.001241
Pwp1	PWP1 homolog, endonuclein	-0.45407	0.014521	Hsp90ab1	heat shock protein 90 alpha (cytosolic), class B member 1	-0.33001	0.010221	Tspan7	tetraspanin 7	1.03734	0.001302
Rab11b	RAB11B, member RAS oncogene family	-0.41717	0.015115	Srrd	SRR1 domain containing	0.386883	0.010305	Cenpw	centromere protein W	-0.96363	0.001393
Rad51c	RAD51 paralog C	1.27779	0.01533	Cyld	CYLD lysine 63 deubiquitinase	0.282255	0.011033	Spata7	spermatogenesis associated 7	0.549873	0.00143
Atp10d	ATPase, class V, type 10D	1.35048	0.017181	Papola	poly (A) polymerase alpha	0.325483	0.011159	Pkp4	plakophilin 4	-0.33877	0.001451
Psmd3	proteasome (prosome, macropain) 26S subunit, non-ATPase, 3	0.452327	0.017927	Lrrc8a	leucine rich repeat containing 8A	0.483158	0.01151	Slc25a33	solute carrier family 25, member 33	0.798239	0.001488
Akirin1	akirin 1	-0.48569	0.018801	Trim39	tripartite motif-containing 39	-0.36546	0.012763	Cdadc1	cytidine and dCMP deaminase domain containing 1	-0.45403	0.001506
Areg	amphiregulin	-0.79207	0.019562	Mvk	mevalonate kinase	0.538621	0.012997	Mapk1ip1l	mitogen-activated protein kinase 1 interacting protein 1-like	-0.33283	0.001611
Slc25a36	solute carrier family 25, member 36	0.531706	0.019587	Slc25a36	solute carrier family 25, member 36	0.39124	0.013326	Fosl2	fos-like antigen 2	-0.71604	0.001998
Ahcyl1	S-adenosylhomocysteine hydrolase-like 1	0.373633	0.020516	Arih1	ariadne RBR E3 ubiquitin protein ligase 1	0.290353	0.013686	Stk38l	serine/threonine kinase 38 like	0.34664	0.00216
Stx12	syntaxin 12	0.393014	0.020801	Slc25a33	solute carrier family 25, member 33	0.567175	0.016351	Trib1	tribbles pseudokinase 1	0.500653	0.002278
Ddx19a	DEAD (Asp-Glu-Ala-Asp) box polypeptide 19a	-0.39793	0.02345	Elp5	elongator acetyltransferase complex subunit 5	0.298069	0.016457	Ncaph	non-SMC condensin I complex, subunit H	-0.79687	0.002297
Mapk1ip1l	mitogen-activated protein kinase 1 interacting protein 1-like	-0.33722	0.023713	Fut1	fucosyltransferase 1	-0.61578	0.016494	Mlf1	myeloid leukemia factor 1	-1.52627	0.002426
Rrp1	ribosomal RNA processing 1 homolog (S. cerevisiae)	-0.35365	0.02374	Prr3	proline-rich polypeptide 3	-0.28171	0.017007	Kif15	kinesin family member 15	-1.05617	0.002435
Mxi1	MAX interactor 1, dimerization protein	-0.65506	0.024182	Tnfaip1	tumor necrosis factor, alpha-induced protein 1 (endothelial)	-0.28972	0.017237	Nfatc1	nuclear factor of activated T cells, cytoplasmic, calcineurin dependent 1	-0.47654	0.002542
Syt12	synaptotagmin XII	-1.08418	0.024684	Noc4l	NOC4 like	-0.40351	0.019644	Gnb2	guanine nucleotide binding protein (G protein), beta 2	0.348908	0.003176
Nubpl	nucleotide binding protein-like	0.452388	0.024939	Cds1	CDP-diacylglycerol synthase 1	-0.72249	0.019803	Znrd1	zinc ribbon domain containing, 1	-0.43717	0.003276
Cdc5l	cell division cycle 5-like (S. pombe)	-0.28796	0.025326	Senp2	SUMO/sentrin specific peptidase 2	0.299059	0.020379	Psenen	presenilin enhancer gamma secretase subunit	0.408967	0.003753
Ctu2	cytosolic thiouridylase subunit 2	-0.3874	0.025604	Acd	adrenocortical dysplasia	-0.2608	0.022115	Wsb1	WD repeat and SOCS box-containing 1	0.363622	0.003895
Atp5d	ATP synthase, H+ transporting, mitochondrial F1 complex, delta subunit	-0.48843	0.025833	Creb5	cAMP responsive element binding protein 5	0.345873	0.023641	Ppard	peroxisome proliferator activator receptor delta	0.440772	0.003948
Noc4l	NOC4 like	-0.56966	0.025865	Stxbp3	syntaxin binding protein 3	-0.27479	0.024104	Polg2	polymerase (DNA directed), gamma 2, accessory subunit	-0.60825	0.004074
Clcn3	chloride channel, voltage-sensitive 3	-0.43247	0.026908	Atp6v0c	ATPase, H+ transporting, lysosomal V0 subunit C	-0.42819	0.026389	Zfand2b	zinc finger, AN1 type domain 2B	0.455825	0.004088
Gtf2h1	general transcription factor II H, polypeptide 1	-0.37642	0.027436	Sumo1	small ubiquitin-like modifier 1	0.346334	0.027329	Rad51c	RAD51 paralog C	-1.10071	0.004138
Rnf40	ring finger protein 40	-0.35974	0.028455	Tmub2	transmembrane and ubiquitin-like domain containing 2	0.326907	0.028803	Gpr137c	G protein-coupled receptor 137C	-1.99676	0.00419
Kif15	kinesin family member 15	1.04597	0.033529	Chek2	checkpoint kinase 2	0.38205	0.029577	Slc18a2	solute carrier family 18 (vesicular monoamine), member 2	0.957643	0.004792
Lancl2	LanC (bacterial lantibiotic synthetase component C)-like 2	0.56047	0.03443	Xpnpep3	X-prolyl aminopeptidase 3, mitochondrial	-0.26842	0.030461	Zmiz1	zinc finger, MIZ-type containing 1	-0.53196	0.005136
Rrp1b	ribosomal RNA processing 1 homolog B (S. cerevisiae)	-0.48416	0.03507	Trib1	tribbles pseudokinase 1	0.350056	0.031981	Mxd1	MAX dimerization protein 1	-0.49494	0.005141
Rap2a	RAS related protein 2a	-0.54618	0.036782	Tdg	thymine DNA glycosylase	0.398767	0.032836	Rcan1	regulator of calcineurin 1	0.373461	0.005304
Cnot7	CCR4-NOT transcription complex, subunit 7	-0.49283	0.038049	Med29	mediator complex subunit 29	0.33487	0.032873	Fhod3	formin homology 2 domain containing 3	-2.09805	0.005389
Csnk1g2	casein kinase 1, gamma 2	-0.37284	0.038472	Fcf1	FCF1 rRNA processing protein	0.294041	0.035909	Slc25a25	solute carrier family 25 (mitochondrial carrier, phosphate carrier), member 25	0.446071	0.005906
Nfx1	nuclear transcription factor, X-box binding 1	-0.23081	0.041851	Fam131a	family with sequence similarity 131, member A	-1.5724	0.037615	Tmem86a	transmembrane protein 86A	-1.38546	0.006026
Trim39	tripartite motif-containing 39	-0.43658	0.042242	Pvt1	plasmacytoma variant translocation 1	0.263833	0.039203	Klhdc3	kelch domain containing 3	-0.41716	0.00606
Ripor1	RHO family interacting cell polarization regulator 1	0.490556	0.042398	Trak1	trafficking protein, kinesin binding 1	-0.31222	0.042182	Id1	inhibitor of DNA binding 1	-1.71705	0.006938
Spag4	sperm associated antigen 4	1.0238	0.043566	Rab43	RAB43, member RAS oncogene family	-0.26265	0.045189	Ripor1	RHO family interacting cell polarization regulator 1	-0.44262	0.007531
Fam174a	family with sequence similarity 174, member A	-0.35904	0.04627	Tmem86a	transmembrane protein 86A	-0.92757	0.046223	Daam2	dishevelled associated activator of morphogenesis 2	-2.58034	0.007586
Mbnl2	muscleblind like splicing factor 2	-0.38754	0.051774	Rfc3	replication factor C (activator 1) 3	0.369403	0.046406	Taf4b	TATA-box binding protein associated factor 4b	0.712166	0.007934
Fam222a	family with sequence similarity 222, member A	-1.31385	0.053113	Bnip3l	BCL2/adenovirus E1B interacting protein 3-like	-0.31363	0.046893	Rgs3	regulator of G-protein signaling 3	-0.68555	0.008126
Srrm4	serine/arginine repetitive matrix 4	2.34161	0.054794	Polg2	polymerase (DNA directed), gamma 2, accessory subunit	-0.39907	0.050125	Tdg	thymine DNA glycosylase	0.504959	0.008185
Fam131a	family with sequence similarity 131, member A	1.82928	0.054943	Rrp1	ribosomal RNA processing 1 homolog (S. cerevisiae)	-0.20927	0.050282	Plekha5	pleckstrin homology domain containing, family A member 5	0.325194	0.009246
Psenen	presenilin enhancer gamma secretase subunit	-0.38012	0.054943	Stard3nl	STARD3 N-terminal like	0.243971	0.056678	Hsp90ab1	heat shock protein 90 alpha (cytosolic), class B member 1	0.317916	0.009489
Mlf1	myeloid leukemia factor 1	1.30983	0.059771	Rai1	retinoic acid induced 1	-0.30629	0.056761	Plcl2	phospholipase C-like 2	1.18527	0.009804
Nat10	N-acetyltransferase 10	0.323132	0.059904	Prkcz	protein kinase C, zeta	-0.33944	0.058448	Glyctk	glycerate kinase	0.8272	0.010215
Cdc42	cell division cycle 42	0.426149	0.060647	Tmem198	transmembrane protein 198	0.44064	0.059441	Crem	cAMP responsive element modulator	0.508058	0.011261
Cep57	centrosomal protein 57	-0.37077	0.060979	Ing3	inhibitor of growth family, member 3	0.234893	0.07055	Rnf40	ring finger protein 40	0.280416	0.01183
Ubap1	ubiquitin-associated protein 1	-0.39516	0.061506	Rpp14	ribonuclease P 14 subunit	-0.22162	0.07245	Kcnj2	potassium inwardly-rectifying channel, subfamily J, member 2	-4.74087	0.012195
Med18	mediator complex subunit 18	0.55805	0.062962	Jarid2	jumonji, AT rich interactive domain 2	-0.28047	0.073069	Vasp	vasodilator-stimulated phosphoprotein	0.41704	0.012277
Rai1	retinoic acid induced 1	-0.43189	0.063014	Slc18a2	solute carrier family 18 (vesicular monoamine), member 2	0.574209	0.075945	Xpnpep3	X-prolyl aminopeptidase 3, mitochondrial	0.315402	0.012676
Tlnrd1	talin rod domain containing 1	0.446136	0.064381	Med30	mediator complex subunit 30	0.221396	0.076643	Ndel1	nudE neurodevelopment protein 1 like 1	0.315403	0.013879
Gabarapl1	gamma-aminobutyric acid (GABA) A receptor-associated protein-like 1	-0.4137	0.066816	Pde4a	phosphodiesterase 4A, cAMP specific	1.89184	0.076886	Dscc1	DNA replication and sister chromatid cohesion 1	-0.86692	0.014477
Prr3	proline-rich polypeptide 3	0.309194	0.067652	Zfyve27	zinc finger, FYVE domain containing 27	0.276596	0.078561	Jarid2	jumonji, AT rich interactive domain 2	-0.35885	0.015342
Crem	cAMP responsive element modulator	0.55095	0.072218	Mcm10	minichromosome maintenance 10 replication initiation factor	0.465701	0.078655	Suv39h2	suppressor of variegation 3-9 2	-0.67368	0.016043
Eif6	eukaryotic translation initiation factor 6	-0.62301	0.076156	Suv39h2	suppressor of variegation 3-9 2	0.531781	0.079084	Lrrc8a	leucine rich repeat containing 8A	-0.38817	0.016601
Top1	topoisomerase (DNA) I	0.272184	0.081654	Ric8b	RIC8 guanine nucleotide exchange factor B	-0.2312	0.081731	Notch4	notch 4	1.68014	0.017246
Vasp	vasodilator-stimulated phosphoprotein	-0.4207	0.081853	Glyctk	glycerate kinase	0.528455	0.083394	Atp6v0c	ATPase, H+ transporting, lysosomal V0 subunit C	0.468967	0.017636
Myc	myelocytomatosis oncogene	-0.55106	0.085897	Gabarapl1	gamma-aminobutyric acid (GABA) A receptor-associated protein-like 1	-0.26319	0.085047	Map1lc3a	microtubule-associated protein 1 light chain 3 alpha	0.430484	0.018173
Tiprl	TIP41, TOR signalling pathway regulator-like (S. cerevisiae)	0.327678	0.086558	Cenpn	centromere protein N	-0.58095	0.0876	Bbs7	Bardet-Biedl syndrome 7 (human)	0.400332	0.018559
Mvk	mevalonate kinase	0.533163	0.088114	Traf4	TNF receptor associated factor 4	0.248241	0.092842	Stxbp3	syntaxin binding protein 3	0.294325	0.018679
Lrp12	low density lipoprotein-related protein 12	0.3514	0.08909	Fam174a	family with sequence similarity 174, member A	0.19875	0.092842	Bnip3l	BCL2/adenovirus E1B interacting protein 3-like	-0.36709	0.019706
Ndrg4	N-myc downstream regulated gene 4	-0.79433	0.092467	Ctu2	cytosolic thiouridylase subunit 2	-0.19207	0.093723	Neat1	nuclear paraspeckle assembly transcript 1 (non-protein coding)	0.832541	0.020144
Znrd1	zinc ribbon domain containing, 1	0.340452	0.092507	Clcn3	chloride channel, voltage-sensitive 3	-0.22066	0.094093	Cdc42	cell division cycle 42	-0.35965	0.020349
Inpp5a	inositol polyphosphate-5-phosphatase A	-0.35423	0.092968	Ccdc130	coiled-coil domain containing 130	0.294533	0.094593	Med29	mediator complex subunit 29	0.351368	0.022649
				Arhgef7	Rho guanine nucleotide exchange factor (GEF7)	0.130151	0.09719	Oxsr1	oxidative-stress responsive 1	0.41226	0.023232
				Mbnl2	muscleblind like splicing factor 2	-0.22504	0.097515	Exo1	exonuclease 1	-0.65808	0.025035
				Ndrg4	N-myc downstream regulated gene 4	0.526263	0.097707	Adnp2	ADNP homeobox 2	0.231187	0.028519
								Pwp1	PWP1 homolog, endonuclein	0.270138	0.028547
								Lmo4	LIM domain only 4	0.276115	0.030973
								Mast3	microtubule associated serine/threonine kinase 3	-0.30534	0.031236
								Tacc2	transforming, acidic coiled-coil containing protein 2	-0.28675	0.031793
								Ubap1	ubiquitin-associated protein 1	-0.30471	0.03208
								Arg2	arginase type II	1.71821	0.032419
								Ddx19a	DEAD (Asp-Glu-Ala-Asp) box polypeptide 19a	0.252028	0.032589
								Med30	mediator complex subunit 30	0.261718	0.032624
								Gabarap	gamma-aminobutyric acid receptor associated protein	0.382242	0.032869
								Rab43	RAB43, member RAS oncogene family	0.276747	0.033695
								Pdp1	pyruvate dehyrogenase phosphatase catalytic subunit 1	-0.40225	0.034555
								Stx12	syntaxin 12	-0.23441	0.035535
								Fancd2	Fanconi anemia, complementation group D2	-0.57976	0.036293
								Zc3h10	zinc finger CCCH type containing 10	0.429568	0.038664
								Stard3nl	STARD3 N-terminal like	0.247639	0.038919
								Eif6	eukaryotic translation initiation factor 6	0.47115	0.043882
								Fis1	fission, mitochondrial 1	0.270556	0.044662
								Rad23a	RAD23 homolog A, nucleotide excision repair protein	0.245557	0.045245
								Psmd3	proteasome (prosome, macropain) 26S subunit, non-ATPase, 3	-0.25077	0.045774
								Psmc4	proteasome (prosome, macropain) 26S subunit, ATPase, 4	0.200899	0.047044
								Polb	polymerase (DNA directed), beta	0.243578	0.049118
								Haus5	HAUS augmin-like complex, subunit 5	-0.78491	0.049896
								Creb5	cAMP responsive element binding protein 5	0.295598	0.050031
								Pfas	phosphoribosylformylglycinamidine synthase (FGAR amidotransferase)	-0.25119	0.051693
								Usp8	ubiquitin specific peptidase 8	0.197799	0.055297
								Rrp1b	ribosomal RNA processing 1 homolog B (S. cerevisiae)	-0.28717	0.060467
								Atp5d	ATP synthase, H+ transporting, mitochondrial F1 complex, delta subunit	0.269144	0.060813
								Dguok	deoxyguanosine kinase	0.270396	0.071171
								Rfc3	replication factor C (activator 1) 3	-0.34088	0.072556
								Usp9x	ubiquitin specific peptidase 9, X chromosome	-0.24789	0.073665
								Rnf7	ring finger protein 7	0.237063	0.074081
								Ccdc130	coiled-coil domain containing 130	0.309484	0.07415
								Ythdc2	YTH domain containing 2	-0.22645	0.076582
								Nf1	neurofibromin 1	-0.25368	0.08144
								Smdt1	single-pass membrane protein with aspartate rich tail 1	-0.2125	0.086796
								Ctu2	cytosolic thiouridylase subunit 2	0.195333	0.092102
								Lrp12	low density lipoprotein-related protein 12	-0.23164	0.092643
								Nav2	neuron navigator 2	-0.43232	0.094216
								Tmem151a	transmembrane protein 151A	-0.70159	0.094554
								Myc	myelocytomatosis oncogene	0.354025	0.095613
								Clcn3	chloride channel, voltage-sensitive 3	0.211807	0.098266

## Sheet: SupplFig1
SupplFig. 1 a	Analysis of CTSD expression by Western blot in bone marrow-derived macrophages							SupplFig. 1 b	Analysis of CTSD expression by Western blot in end-stage tumors
SupplFig. 1 d	Analysis of breeding efficiency				SupplFig. 1 e	Relative PyMT expression determined by RT-PCR in end-stage tumors
n = 5					n = 3
Genotype	Born	Weaned	Weaned:born ratio		Target	Content	Genotype	Sample	Cq
MMTV-cre;Ctsd-/-	4	4	1		Actin	Std	Ctsd+/fl	314	18.23
MMTV-cre;Ctsd-/-	9	8	0.888889		Actin	Std	Ctsd+/fl	314	18.12
MMTV-cre;Ctsd-/-	11	9	0.818182		Actin	Std	Ctsd+/fl	314	18.24
MMTV-cre;Ctsd-/-	9	5	0.555556		Actin	NRT	Ctsd+/fl	314	32.12
MMTV-cre;Ctsd-/-	10	10	1		Actin	NRT	Ctsd+/fl	314	32.02
Ctsd+/fl	8	7	0.875		Actin	NTC	Ctsd+/fl	314
Ctsd+/fl	8	8	1		Actin	NTC	Ctsd+/fl	314
Ctsdfl/fl	4	4	1		Actin	Unkn	Ctsd+/fl	294	17.53
Ctsdfl/fl	10	5	0.5		Actin	Unkn	Ctsd+/fl	294	17.59
Ctsdfl/fl	5	3	0.6		Actin	Unkn	Ctsd+/fl	294	17.7
					Actin	NRT	Ctsd+/fl	294	32.14
					Actin	NRT	Ctsd+/fl	294	32.1
					Actin	NTC	Ctsd+/fl	294
					Actin	NTC	Ctsd+/fl	294
					Actin	Unkn	Ctsd+/fl	376	17.91
					Actin	Unkn	Ctsd+/fl	376	18.12
					Actin	Unkn	Ctsd+/fl	376	18.01
					Actin	NRT	Ctsd+/fl	376	34.71
					Actin	NRT	Ctsd+/fl	376	35.86
					Actin	NTC	Ctsd+/fl	376
					Actin	NTC	Ctsd+/fl	376
					PyMT	Std	Ctsd+/fl	314	17.87
					PyMT	Std	Ctsd+/fl	314	17.7
					PyMT	Std	Ctsd+/fl	314	17.47
					PyMT	NRT	Ctsd+/fl	314	35.91
					PyMT	NRT	Ctsd+/fl	314	35.72
					PyMT	NTC	Ctsd+/fl	314
					PyMT	NTC	Ctsd+/fl	314	43.13
					PyMT	Unkn	Ctsd+/fl	294	16.57
					PyMT	Unkn	Ctsd+/fl	294	16.45
					PyMT	Unkn	Ctsd+/fl	294	16.56
					PyMT	NRT	Ctsd+/fl	294	33.83
					PyMT	NRT	Ctsd+/fl	294	33.88
					PyMT	NTC	Ctsd+/fl	294
					PyMT	NTC	Ctsd+/fl	294
					PyMT	Unkn	Ctsd+/fl	376	17.03
					PyMT	Unkn	Ctsd+/fl	376	16.99
					PyMT	Unkn	Ctsd+/fl	376	16.98
					PyMT	NRT	Ctsd+/fl	376
					PyMT	NRT	Ctsd+/fl	376	37.1
					PyMT	NTC	Ctsd+/fl	376	44.06
					PyMT	NTC	Ctsd+/fl	376
					Actin	Unkn	MMTV-cre;Ctsd-/-	289	18.4
					Actin	Unkn	MMTV-cre;Ctsd-/-	289	18.46
					Actin	Unkn	MMTV-cre;Ctsd-/-	289	18.86
					Actin	NRT	MMTV-cre;Ctsd-/-	289	34.13
					Actin	NRT	MMTV-cre;Ctsd-/-	289	33.89
					Actin	NTC	MMTV-cre;Ctsd-/-	289	44.26
					Actin	NTC	MMTV-cre;Ctsd-/-	289
					Actin	Unkn	MMTV-cre;Ctsd-/-	288	17.69
					Actin	Unkn	MMTV-cre;Ctsd-/-	288	17.7
					Actin	Unkn	MMTV-cre;Ctsd-/-	288	17.71
					Actin	NRT	MMTV-cre;Ctsd-/-	288	33.22
					Actin	NRT	MMTV-cre;Ctsd-/-	288	32.95
					Actin	NTC	MMTV-cre;Ctsd-/-	288
					Actin	NTC	MMTV-cre;Ctsd-/-	288
					Actin	Unkn	MMTV-cre;Ctsd-/-	287	18.06
					Actin	Unkn	MMTV-cre;Ctsd-/-	287	18.07
					Actin	Unkn	MMTV-cre;Ctsd-/-	287	18.22
					Actin	NRT	MMTV-cre;Ctsd-/-	287	30.61
					Actin	NRT	MMTV-cre;Ctsd-/-	287	30.87
					Actin	NTC	MMTV-cre;Ctsd-/-	287
					Actin	NTC	MMTV-cre;Ctsd-/-	287	41.44
					PyMT	Unkn	MMTV-cre;Ctsd-/-	289	16.78
					PyMT	Unkn	MMTV-cre;Ctsd-/-	289	16.77
					PyMT	Unkn	MMTV-cre;Ctsd-/-	289	16.81
					PyMT	NRT	MMTV-cre;Ctsd-/-	289
					PyMT	NRT	MMTV-cre;Ctsd-/-	289	35.29
					PyMT	NTC	MMTV-cre;Ctsd-/-	289	41.99
					PyMT	NTC	MMTV-cre;Ctsd-/-	289
					PyMT	Unkn	MMTV-cre;Ctsd-/-	288	17.45
					PyMT	Unkn	MMTV-cre;Ctsd-/-	288	17.34
					PyMT	Unkn	MMTV-cre;Ctsd-/-	288	17.37
					PyMT	NRT	MMTV-cre;Ctsd-/-	288	43.07
					PyMT	NRT	MMTV-cre;Ctsd-/-	288	37.27
					PyMT	NTC	MMTV-cre;Ctsd-/-	288
					PyMT	NTC	MMTV-cre;Ctsd-/-	288
					PyMT	Unkn	MMTV-cre;Ctsd-/-	287	16.78
					PyMT	Unkn	MMTV-cre;Ctsd-/-	287	16.72
					PyMT	Unkn	MMTV-cre;Ctsd-/-	287	16.83
					PyMT	NRT	MMTV-cre;Ctsd-/-	287	33.91
					PyMT	NRT	MMTV-cre;Ctsd-/-	287	33.47
					PyMT	NTC	MMTV-cre;Ctsd-/-	287
					PyMT	NTC	MMTV-cre;Ctsd-/-	287

## Sheet: SupplFig2
SupplFig. 2	LC3 and p62 protein levels / autophagic flux				(all antibodies on same membrane, exposures used for figure shown in red )
						p62
						LC3
						p62
						LC3
						p62
						TUBA
						LC3

[truncated: 8 more sheets: SupplFig3, SupplFig4, SupplFig5, SupplFig6, SupplFig7, SupplFig8, SupplFig9, SupplFig10]
